# Supplementary material for: Biogeographical Interpretation of Elevational Patterns of Genus Diversity of Seed Plants in Nepal
Source: PLoS One. 2015 Oct 21;10(10):e0140992. doi: 10.1371/journal.pone.0140992 (PMC4619261; doi:10.1371/journal.pone.0140992)
Supplement: S1 Table — (XLS) [file pone.0140992.s001.xls]

## Sheet: Sheet1
Identity	Species	Genus	Family	Minimum elevation(m)	Maximum elevation(m)
220005929	Gynocardia odorata	Gynocardia	Flacourtiaceae	400	500
242420275	Alocasia navicularis	Alocasia	Araceae	400	500
200027344	Typhonium trilobatum	Typhonium	Araceae	400	500
200008631	Actinodaphne obovata	Actinodaphne	Lauraceae	400	500
200023560	Blumea membranacea	Blumea	Asteraceae	400	500
200014682	Carallia brachiata	Carallia	Rhizophoraceae	400	500
242421450	Clerodendrum viscosum forma rubrum	Clerodendrum	Verbenaceae	400	500
242422383	Euphorbia fusiformis	Euphorbia	Euphorbiaceae	400	500
200014161	Ternstroemia gymnanthera	Ternstroemia	Theaceae	400	500
242315510	Crotalaria anagyroides	Crotalaria	Fabaceae	400	500
200011969	Caesalpinia bonduc	Caesalpinia	Fabaceae	400	500
242332676	Millettia cinerea	Millettia	Fabaceae	400	500
242422857	Hemiorchis pantlingii	Hemiorchis	Zingiberaceae	400	500
220010191	Petalidium barlerioides	Petalidium	Acanthaceae	400	500
220006772	Indopiptadenia oudhensis	Indopiptadenia	Fabaceae	400	500
242421393	Cleidion spiciflorum	Cleidion	Euphorbiaceae	410	510
242309106	Bridelia pubescens	Bridelia	Euphorbiaceae	410	510
210000249	Chionanthus ramiflorus	Chionanthus	Oleaceae	450	550
242422216	Eragrostis coarctata	Eragrostis	Poaceae	450	550
242423525	Ophiorrhiza staintonii	Ophiorrhiza	Rubiaceae	450	550
200028638	Dendrobium fimbriatum	Dendrobium	Orchidaceae	450	550
242421903	Dendrobium formosum	Dendrobium	Orchidaceae	450	550
242342304	Pygeum zeylanicum	Pygeum	Rosaceae	450	550
200028499	Phrynium placentarium	Phrynium	Marantaceae	450	550
200028316	Amomum dealbatum	Amomum	Zingiberaceae	450	550
200022760	Trichosanthes cordata	Trichosanthes	Cucurbitaceae	450	550
200023545	Blumea balsamifera	Blumea	Asteraceae	450	550
242424084	Pancratium verecundum	Pancratium	Amaryllidaceae	450	550
242423430	Nervilia scottii	Nervilia	Orchidaceae	450	550
200014477	Carica papaya	Carica	Caricaceae	450	550
242422332	Eugenia kurzii	Eugenia	Myrtaceae	450	550
242424770	Pseuderanthemum palatiferum	Pseuderanthemum	Acanthaceae	450	550
242420718	Begonia roxburghii	Begonia	Begoniaceae	450	550
242421511	Combretum flagrocarpum	Combretum	Combretaceae	450	550
242314156	Combretum punctatum subsp. squamosum	Combretum	Combretaceae	450	550
242421565	Cordia grandis	Cordia	Cordiaceae	450	550
200017597	Diospyros montana	Diospyros	Ebenaceae	450	550
200014274	Bergia ammannioides	Bergia	Elatinaceae	450	550
200028043	Curculigo orchioides	Curculigo	Hypoxidaceae	450	550
242309449	Byttneria grandifolia	Byttneria	Sterculiaceae	450	550
200012526	Securidaca inappendiculata	Securidaca	Polygalaceae	450	550
200006362	Ficus lacor	Ficus	Moraceae	450	550
200017784	Jasminum laurifolium	Jasminum	Oleaceae	450	550
200026237	Sacciolepis myosuroides	Sacciolepis	Poaceae	450	550
200022212	Randia wallichii	Randia	Rubiaceae	450	550
242100102	Persicaria mitis	Persicaria	Polygonaceae	450	550
242424116	Paracalyx scariosus	Paracalyx	Fabaceae	450	500
242421322	Chrozophora rottleri	Chrozophora	Euphorbiaceae	30	130
200018618	Gymnema sylvestre	Gymnema	Asclepiadaceae	50	150
242421964	Desmostachys bipinnata	Desmostachys	Poaceae	50	150
242323495	Glochidion assamicum	Glochidion	Euphorbiaceae	50	150
200019035	Heliotropium indicum	Heliotropium	Boraginaceae	50	150
242425148	Saccharum procerum	Saccharum	Poaceae	50	150
242101117	Cyperus corymbosus	Cyperus	Cyperaceae	50	150
200025826	Panicum repens	Panicum	Poaceae	50	150
200014497	Begonia semperflorens	Begonia	Begoniaceae	80	180
200026228	Rottboellia exaltata	Rottboellia	Poaceae	90	150
200018362	Carissa carandas	Carissa	Apocynaceae	100	170
242425547	Seseli indicum	Seseli	Apiaceae	100	200
200019796	Marrubium vulgare	Marrubium	Lamiaceae	100	200
242423296	Miliusa tomentosa	Miliusa	Annonaceae	100	200
242424213	Pentapetes phoenicia	Pentapetes	Sterculiaceae	100	200
200024001	Grangea maderaspatana	Grangea	Asteraceae	100	200
242426310	Zingiber capitatum	Zingiber	Zingiberaceae	100	200
200028481	Zingiber zerumbet	Zingiber	Zingiberaceae	100	200
242423152	Madhuca longifolia	Madhuca	Sapotaceae	100	200
242422696	Grewia hainesiana	Grewia	Tiliaceae	100	200
200027395	Monochoria hastata	Monochoria	Pontederiaceae	100	200
220001835	Bougainvillea spectabilis	Bougainvillea	Nyctaginaceae	100	200
242421563	Corchorus tridens	Corchorus	Tiliaceae	100	200
242412490	Capparis zeylanica	Capparis	Capparaceae	100	200
200012418	Tribulus terrestris	Tribulus	Zygophyllaceae	100	200
242426327	Zizyphus oenoplia	Ziziphus	Rhamnaceae	100	200
230002652	Heliotropium ovalifolium	Heliotropium	Boraginaceae	100	200
242421742	Cynodon plectostachyus	Cynodon	Poaceae	100	200
242420066	Acacia nilotica subsp. indica	Acacia	Fabaceae	100	200
242322690	Flemingia paniculata	Flemingia	Fabaceae	100	200
242322673	Flemingia chappar	Flemingia	Fabaceae	100	150
242425634	Solanum mauritianum	Solanum	Solanaceae	100	200
200009670	Rorippa indica	Rorippa	Brassicaceae	100	200
220006221	Hemidesmus indicus	Hemidesmus	Asclepiadaceae	100	200
242309122	Bridelia stipularis	Bridelia	Euphorbiaceae	150	200
220008667	Mitragyna parvifolia	Mitragyna	Rubiaceae	150	200
200013488	Leea indica	Leea	Leeaceae	150	200
200014983	Osbeckia chinensis	Osbeckia	Melastomataceae	150	200
200012332	Tephrosia purpurea	Tephrosia	Fabaceae	150	200
200012333	Tephrosia purpurea	Tephrosia	Fabaceae	151	201
200018323	Alstonia scholaris	Alstonia	Apocynaceae	100	300
242423769	Leea alata	Leea	Leeaceae	100	300
242421389	Clausena heptaphylla	Clausena	Rutaceae	100	250
200005616	Chloranthus elatior	Chloranthus	Chloranthaceae	100	300
242420260	Alchemilla subcrenata	Alchemilla	Rosaceae	110	210
220008878	Murdannia scapiflora	Murdannia	Commelinaceae	130	230
220012269	Sclerocarpus africanus	Sclerocarpus	Asteraceae	150	250
200018844	Ipomoea cairica	Ipomoea	Convolvulaceae	150	250
200009154	Fumaria vaillantii	Fumaria	Papaveraceae	150	250
242422097	Ecbolium linneanum	Ecbolium	Acanthaceae	150	250
242317541	Desmodium heterophyllum	Desmodium	Fabaceae	150	250
242425192	Salix plectilis	Salix	Salicaceae	150	250
242416823	Malva parviflora	Malva	Malvaceae	150	250
200025352	Eragrostis pilosa	Eragrostis	Poaceae	150	250
200025546	Hygroryza aristata	Hygroryza	Poaceae	150	250
242420999	Calotropis acia	Calotropis	Asclepiadaceae	150	250
242425762	Stereospermum chelonoides	Stereospermum	Bignoniaceae	150	250
242300274	Acampe papillosa	Acampe	Orchidaceae	150	250
220006663	Hymenodictyon excelsum	Hymenodictyon	Rubiaceae	150	300
242423264	Meyna pubescens	Meyna	Rubiaceae	150	250
200013874	Dillenia indica	Dillenia	Dilleniaceae	150	250
242309074	Breynia vitis-idaea	Breynia	Euphorbiaceae	150	250
242423227	Melastoma melabathricum	Melastoma	Melastomataceae	150	250
200022253	Wendlandia tinctoria	Wendlandia	Rubiaceae	150	300
242420507	Argyreia setosa var. obovata	Argyreia	Convolvulaceae	150	250
200020618	Adenosma indianum	Adenosma	Scrophulariaceae	150	250
242317385	Dendrolobium triangulare	Dendrolobium	Fabaceae	150	250
242425854	Syzygium wallichii	Syzygium	Myrtaceae	150	250
220007382	Leea aequata	Leea	Leeaceae	150	250
242426196	Vetiveria lawsonii	Vetiveria	Poaceae	150	250
200025326	Elytrophorus spicatus	Elytrophorus	Poaceae	150	250
200020699	Limnophila repens	Limnophila	Scrophulariaceae	150	250
200018454	Rauvolfia tetraphylla	Rauvolfia	Apocynaceae	150	300
200013809	Helicteres isora	Helicteres	Sterculiaceae	150	300
242416526	Eupatorium capillifolium	Eupatorium	Asteraceae	150	250
220013693	Trianthema portulacastrum	Trianthema	Aizoaceae	150	300
242422931	Hygrophila difformis	Hygrophila	Acanthaceae	150	250
242423659	Justicia quinqueangularis	Justicia	Acanthaceae	150	250
220011777	Ruellia tuberosa	Ruellia	Acanthaceae	150	250
200018687	Oxystelma esculentum	Oxystelma	Asclepiadaceae	150	250
242307799	Basella alba	Basella	Basellaceae	150	250
200012787	Celastrus paniculatus	Celastrus	Celastraceae	150	300
242421512	Combretum nanum	Combretum	Combretaceae	150	250
242422012	Dioscorea belophylla	Dioscorea	Dioscoreaceae	150	250
200013699	Hibiscus cannabinus	Hibiscus	Malvaceae	150	250
200014666	Rotala rosea	Rotala	Lythraceae	150	250
200025783	Oryza minuta	Oryza	Poaceae	150	250
200018872	Merremia emarginata	Merremia	Convolvulaceae	150	250
200018875	Merremia hederacea	Merremia	Convolvulaceae	150	250
200026890	Mariscus compactus	Mariscus	Cyperaceae	150	250
242424804	Pycreus stramineus	Pycreus	Cyperaceae	150	250
242422462	Fimbristylis dichotoma subsp. podocarpa	Fimbristylis	Cyperaceae	150	250
242101144	Fimbristylis falcata	Fimbristylis	Cyperaceae	150	250
200018929	Hydrolea zeylanica	Hydrolea	Hydrophyllaceae	150	250
242322448	Ficus rumphii	Ficus	Moraceae	150	250
242420854	Brachiaria kurzii	Brachiaria	Poaceae	150	300
242325813	Hymenachne pseudointerrupta	Hymenachne	Poaceae	150	250
200025833	Paspalidium punctatum	Paspalidium	Poaceae	150	250
200026236	Sacciolepis interrupta	Sacciolepis	Poaceae	150	250
200012311	Sesbania grandiflora	Sesbania	Fabaceae	150	250
242315575	Crotalaria quinquefolia	Crotalaria	Fabaceae	150	250
242315584	Crotalaria spectabilis	Crotalaria	Fabaceae	150	250
200012053	Clitoria ternatea	Clitoria	Fabaceae	150	250
242302611	Amischophacelus axillaris	Amischophacelus	Commelinaceae	150	250
242424223	Pergularia daemia	Pergularia	Asclepiadaceae	150	250
200006990	Amaranthus tricolor	Amaranthus	Amaranthaceae	150	250
200026698	Cyperus michelianus	Cyperus	Cyperaceae	150	250
200026729	Eleocharis dulcis	Eleocharis	Cyperaceae	150	250
242423447	Nymphaea stellata var. versicolor	Nymphaea	Nymphaeaceae	150	250
242100164	Rumex vesicarius	Rumex	Polygonaceae	150	250
200024679	Typha angustifolia	Typha	Typhaceae	150	250
242423460	Ochna obtusata var. pumila	Ochna	Ochnaceae	150	250
242425972	Tiliacora acuminata	Tiliacora	Menispermaceae	150	250
220002550	Centrostachys aquatica	Centrostachys	Amaranthaceae	150	250
242424257	Persicaria limbata	Persicaria	Polygonaceae	150	250
242424264	Persicaria punctata var. breviciliata	Persicaria	Polygonaceae	150	250
230002124	Eusteralis stellata	Eusteralis	Lamiaceae	150	250
242322641	Firmiana colorata	Firmiana	Sterculiaceae	200	300
220012251	Scindapsus officinalis	Scindapsus	Araceae	200	300
242425348	Schleichera oleosa	Schleichera	Sapindaceae	200	300
242422855	Hemigraphis hirta	Hemigraphis	Acanthaceae	200	300
242436346	Blumea eriantha	Blumea	Asteraceae	200	300
242311615	Cayratia trifolia	Cayratia	Vitaceae	200	250
242425605	Sloanea sterculiaceus	Sloanea	Elaeocarpaceae	200	300
242355589	Zanthoxylum ovalifolium	Zanthoxylum	Rutaceae	200	300
200022007	Hygrophila salicifolia	Hygrophila	Acanthaceae	200	300
242420714	Begonia nepalensis	Begonia	Begoniaceae	200	300
242422286	Eriocaulon exsertum	Eriocaulon	Eriocaulaceae	200	300
242422288	Eriocaulon obclavatum	Eriocaulon	Eriocaulaceae	200	300
242422643	Glochidion multiloculare	Glochidion	Euphorbiaceae	200	300
242423593	Jasminum arborescens var. latifolium	Jasminum	Oleaceae	200	300
200025647	Leersia hexandra	Leersia	Poaceae	200	300
242422150	Eleocharis retroflexa subsp. chaetaria	Eleocharis	Cyperaceae	200	300
241000169	Rorippa benghalensis	Rorippa	Brassicaceae	200	250
242423795	Leptadenia reticulata	Leptadenia	Asclepiadaceae	250	300
242426298	Zannichella palustris	Zannichella	Zannichelliaceae	550	650
242425822	Swertia angustifolia var. wallichiana	Swertia	Gentianaceae	550	650
242420980	Calamus latifolius	Calamus	Arecaceae	550	650
242420579	Arundinella pumila	Arundinella	Poaceae	550	650
200009176	Stixis suaveolens	Stixis	Capparaceae	550	650
242320532	Epigeneium fuscescens	Epigeneium	Orchidaceae	550	650
200028574	Ceratostylis himalaica	Ceratostylis	Orchidaceae	550	650
242412901	Dendrobium moschatum	Dendrobium	Orchidaceae	550	650
242424696	Premna longifolia	Premna	Verbenaceae	550	650
242426027	Trichosanthes dioica	Trichosanthes	Cucurbitaceae	550	650
200006473	Cansjera rheedii	Cansjera	Opiliaceae	550	650
242414014	Phalaenopsis mannii	Phalaenopsis	Orchidaceae	550	650
220008723	Momordica balsamina	Momordica	Cucurbitaceae	550	650
242311609	Cayratia tenuifolia	Cayratia	Vitaceae	550	650
200024340	Parthenium hysterophorus	Parthenium	Asteraceae	550	650
242422986	Ilex pseudodorata	Ilex	Aquifoliaceae	550	650
242420712	Begonia minicarpa	Begonia	Begoniaceae	550	650
200028114	Dioscorea hispida	Dioscorea	Dioscoreaceae	550	650
240001249	Eriocaulon oryzetorum	Eriocaulon	Eriocaulaceae	550	650
242423616	Jatropha gossypifolia	Jatropha	Euphorbiaceae	550	650
242422913	Homalium zeylanicum	Homalium	Flacourtiaceae	550	650
242346028	Sagittaria trifolia	Sagittaria	Alismataceae	550	650
200018894	Operculina turpethum	Operculina	Convolvulaceae	550	650
200025788	Oryza rufipogon	Oryza	Poaceae	550	650
200018199	Nymphoides indica	Nymphoides	Gentianaceae	550	650
242425096	Rubus rosifolius forma coronarius	Rubus	Rosaceae	550	650
242421248	Centaurium centaurioides	Centaurium	Gentianaceae	550	650
242421307	Chionachne koenigii	Chionachne	Poaceae	550	650
242423036	Ipomoea arachnosperma	Ipomoea	Convolvulaceae	560	660
242302424	Alpinia allughas	Alpinia	Zingiberaceae	400	600
200028360	Costus speciosus	Costus	Zingiberaceae	400	700
242422765	Habenaria plantaginea	Habenaria	Orchidaceae	450	650
200013822	Pterospermum acerifolium	Pterospermum	Sterculiaceae	450	600
242420162	Actinodaphne angusifolia	Actinodaphne	Lauraceae	450	600
242420502	Argyreia bella	Argyreia	Convolvulaceae	450	610
242322171	Ficus curtipes	Ficus	Moraceae	450	600
242322362	Ficus nervosa	Ficus	Moraceae	450	600
200025621	Isachne miliacea	Isachne	Poaceae	500	700
200028846	Vanda teres	Vanda	Orchidaceae	500	600
242423451	Oberonia falconeri	Oberonia	Orchidaceae	500	600
242308702	Boehmeria glomerulifera	Boehmeria	Urticaceae	500	600
242322481	Ficus squamosa	Ficus	Moraceae	500	600
200022111	Hedyotis pinifolia	Hedyotis	Rubiaceae	500	600
242315506	Crotalaria acicularis	Crotalaria	Fabaceae	500	600
242322236	Ficus geniculata	Ficus	Moraceae	600	700
242424970	Rhynchosia harae	Rhynchosia	Fabaceae	600	700
242337457	Phyllanthus reticulatus	Phyllanthus	Euphorbiaceae	400	760
242300221	Acacia rugata	Acacia	Fabaceae	400	800
242423429	Nervilia gammieana	Nervilia	Orchidaceae	450	800
242423945	Litsea khasyana	Litsea	Lauraceae	450	750
200013486	Cissus assamica	Cissus	Vitaceae	500	800
242423598	Jasminum caudatum	Jasminum	Oleaceae	500	800
200015093	Ludwigia prostrata	Ludwigia	Onagraceae	500	800
242414525	Trapa quadrispinosa	Trapa	Trapaceae	600	800
200007079	Nelumbo nucifera	Nelumbo	Nymphaeaceae	600	800
200018847	Ipomoea eriocarpa	Ipomoea	Convolvulaceae	610	760
242339187	Poikilospermum lanceolatum	Poikilospermum	Urticaceae	650	750
200026456	Urochloa panicoides	Urochloa	Poaceae	650	750
242422346	Euodia roxburghiana	Euodia	Rutaceae	650	750
200024712	Caldesia reniformis	Caldesia	Alismataceae	650	750
242420258	Albizia gamblei	Albizia	Fabaceae	650	750
200024706	Najas minor	Najas	Najadaceae	650	750
200025264	Digitaria setigera	Digitaria	Poaceae	650	750
220002448	Catamixis baccharoides	Catamixis	Asteraceae	650	750
233500864	Parietaria judaica	Parietaria	Urticaceae	700	800
242412774	Crossandra infundibuliformis	Crossandra	Acanthaceae	700	800
242423944	Litsea glabrata	Litsea	Lauraceae	700	800
242420661	Bacopa hamiltoniana	Bacopa	Scrophulariaceae	700	800
200020622	Bacopa monnieri	Bacopa	Scrophulariaceae	700	800
200009773	Bryophyllum pinnatum	Bryophyllum	Crassulaceae	800	900
242413194	Fimbristylis ovata	Fimbristylis	Cyperaceae	800	900
242421310	Chirita primulacea	Chirita	Gesneriaceae	710	810
200024720	Blyxa japonica	Blyxa	Hydrocharitaceae	710	810
242425871	Taraxacum himalaicum forma kuluense	Tanacetum	Asteraceae	750	850
242320762	Eragrostis viscosa	Eragrostis	Poaceae	750	850
210000703	Holostemma ada-kodien	Holostemma	Asclepiadaceae	750	850
200006337	Artocarpus heterophyllus	Artocarpus	Moraceae	750	850
242425401	Scolopia crenata	Scolopia	Flacourtiaceae	750	850
220009205	Nervilia aragoana	Nervilia	Orchidaceae	750	850
242426309	Zeuxine longilabris	Zeuxine	Orchidaceae	750	850
242424242	Persea gamblei	Persea	Lauraceae	750	900
242420060	Abutilon persicum	Abutilon	Malvaceae	750	850
242422887	Hibiscus furcatus	Hibiscus	Malvaceae	750	850
200026981	Scleria biflora	Scleria	Cyperaceae	750	850
242423591	Jasminum amabile	Jasminum	Oleaceae	750	850
242423905	Lindernia multiflora	Lindernia	Scrophulariaceae	750	850
242412013	Acacia lenticularis	Acacia	Fabaceae	750	850
242101123	Cyperus longus	Cyperus	Cyperaceae	750	850
200024572	Synedrella nodiflora	Synedrella	Asteraceae	400	900
200012500	Chukrasia tabularis	Chukrasia	Meliaceae	400	900
242305113	Arundina graminifolia	Arundina	Orchidaceae	400	900
200014256	Mesua ferrea	Mesua	Clusiaceae	400	900
242424288	Phaulopsis imbricata	Phaulopsis	Acanthaceae	400	900
200025735	Neyraudia reynaudiana	Neyraudia	Poaceae	400	900
242328693	Leea crispa	Leea	Leeaceae	400	900
200013573	Corchorus aestuans	Corchorus	Tiliaceae	400	900
220005961	Hackelochloa granularis	Hackelochloa	Poaceae	400	900
230003909	Ocimum tenuiflorum	Ochna	Ochnaceae	400	900
242422843	Helinus lanceolatus	Helinus	Rhamnaceae	400	900
200019355	Clerodendrum wallichii	Clerodendrum	Verbenaceae	450	900
242337368	Phyllanthus amarus	Phyllanthus	Euphorbiaceae	470	900
242422762	Habenaria marginata	Habenaria	Orchidaceae	500	900
242422225	Eragrostis tremula	Eragrostis	Poaceae	500	900
210000036	Alstonia neriifolia	Alstonia	Apocynaceae	500	900
200027946	Smilax perfoliata	Smilax	Smilacaceae	500	900
242420417	Annona squamata	Annona	Annonaceae	500	900
200019464	Acrocephalus indicus	Acrocephalus	Lamiaceae	600	900
242422673	Gomphostemma ovatum	Gomphostemma	Lamiaceae	600	900
242423319	Mimulus strictus	Mimulus	Scrophulariaceae	600	900
242333443	Nechamandra alternifolia	Nechamandra	Hydrocharitaceae	600	900
242423008	Incarvillea emodi	Incarvillea	Bignoniaceae	700	900
242412458	Callistemon citrinus	Callistemon	Myrtaceae	700	900
200013719	Hibiscus schizopetalus	Hibiscus	Malvaceae	700	900
200025518	Hemarthria compressa	Hemarthria	Poaceae	700	900
242423455	Oberonia rufilabris	Oberonia	Orchidaceae	900	1000
242321178	Eulophia graminea	Eulophia	Orchidaceae	900	1000
242426210	Vigna unguiculata var. unguiculata	Vigna	Fabaceae	800	1000
242346301	Salomonia ciliata	Salomonia	Polygalaceae	800	1000
200011891	Arachis hypogaea	Arachis	Fabaceae	800	1000
200025557	Ichnanthus vicinus	Ichnanthus	Poaceae	850	950
200025678	Lolium temulentum	Lolium	Poaceae	850	950
220012739	Spergula arvensis	Spergula	Caryophyllaceae	850	950
242334524	Ophiorrhiza nutans	Ophiorrhiza	Rubiaceae	850	950
200028684	Goodyera procera	Goodyera	Orchidaceae	850	950
242424010	Luisia zeylanica	Luisia	Orchidaceae	850	950
242426084	Uncifera obtusifolia	Uncifera	Orchidaceae	850	950
242421490	Coelogyne fuliginosa	Coelogyne	Orchidaceae	850	950
200019924	Orthosiphon rubicundus	Orthosiphon	Lamiaceae	850	950
242422238	Eria dasyphylls	Eria	Orchidaceae	850	1000
242422336	Eulalia fastigiata	Eulalia	Poaceae	850	950
242423363	Mussaenda glabra	Mussaenda	Rubiaceae	850	950
200020700	Limnophila rugosa	Limnophila	Scrophulariaceae	850	950
200028486	Canna indica	Canna	Araceae	850	950
242426176	Vernonia revoluta	Vernonia	Asteraceae	850	950
200013659	Triumfetta cana	Triumfetta	Tiliaceae	850	950
242423789	Lepidagathis purpuricaulis	Lepidagathis	Acanthaceae	850	950
242425670	Sorghum roxburghii	Sorghum	Poaceae	850	950
242426314	Ziziphus apetala	Ziziphus	Rhamnaceae	850	950
242322269	Ficus hirta	Ficus	Moraceae	850	950
242424003	Ludwigia octovalvis var. sessiliflora	Ludwigia	Onagraceae	850	950
242420531	Aristida cyanantha	Aristida	Poaceae	850	950
242312507	Chloris dolichostachya	Chloris	Poaceae	850	950
200025106	Cynodon arcuatus	Cynodon	Poaceae	850	950
242425642	Solanum wendlandii	Solanum	Solanaceae	850	950
220001427	Azadirachta indica	Azadirachta	Meliaceae	850	950
242420501	Argyreia atropurpurea	Argyreia	Convolvulaceae	860	960
242422017	Dioscorea prazeri	Dioscorea	Dioscoreaceae	860	960
200012032	Cassia sophera	Cassia	Fabaceae	750	1000
200007005	Psilotrichum ferrugineum	Psilotrichum	Amaranthaceae	760	920
200015226	Heteropanax fragrans	Heteropanax	Araliaceae	400	1000
200019499	Anisochilus carnosus	Anisochilus	Lamiaceae	400	1000
242424233	Peristylus lawii	Peristylus	Orchidaceae	400	1000
242426018	Trema politoria	Trema	Ulmaceae	400	1000
200012700	Mangifera sylvatica	Mangifera	Anacardiaceae	450	1000
210002329	Wrightia arborea	Wrightia	Apocynaceae	450	950
242425035	Rotala rubra	Rotala	Lythraceae	500	1000
242425051	Rubia sikkimensis	Rubia	Rubiaceae	600	1000
242423425	Nerium indicum subsp indicum	Nerium	Apocynaceae	600	1000
200012103	Desmodium laxiflorum	Desmodium	Fabaceae	600	1000
200024564	Sphaeranthus senegalensis	Sphaeranthus	Asteraceae	600	1000
210001297	Mitreola petiolata	Mitreola	Loganiaceae	600	1000
200022104	Hedyotis diffusa	Hedyotis	Rubiaceae	600	1000
242423556	Ormosia glauca	Ormosia	Fabaceae	600	1000
200011974	Caesalpinia digyna	Caesalpinia	Fabaceae	600	1000
242421030	Campylotropis macrostyla var. macrostyla	Campylotropis	Fabaceae	700	1000
242424087	Pandanus nepalensis	Pandanus	Pandanaceae	700	1000
242353453	Uraria rufescens	Uraria	Fabaceae	700	1000
242424088	Pandorea jasminoides	Pandorea	Pandanaceae	700	1000
242414145	Potamogeton octandrus	Portulaca	Portulacaceae	700	1000
242336796	Persicaria strigosa	Persicaria	Polygonaceae	700	1000
200005475	Podocarpus neriifolius	Podocarpus	Podocarpaceae	1000	1100
242317540	Desmodium heterocarpon subsp. heterocarpon var. strigosum	Desmodium	Fabaceae	1000	1100
200012348	Uraria picta	Uraria	Fabaceae	1000	1100
200013708	Hibiscus lobatus	Hibiscus	Malvaceae	1000	1100
242313192	Cissus adnata	Cissus	Vitaceae	1000	1100
242424972	Rhynchosia nepalensis	Rhynchosia	Fabaceae	1000	1100
242421196	Cassia mimosoides subsp. lechenaultiana var. auricoma	Cassia	Fabaceae	1000	1100
242315556	Crotalaria mysorensis	Crotalaria	Fabaceae	1000	1100
242421926	Derris cuneifolia var. cuneifolia	Derris	Fabaceae	1000	1100
242322952	Galactia tenuiflora	Galactia	Fabaceae	1000	1100
200006411	Maoutia puya	Maoutia	Urticaceae	900	1100
200028597	Coelogyne flaccida	Coelogyne	Orchidaceae	900	1100
200006999	Cyathula prostrata	Cyathula	Amaranthaceae	900	1100
200025091	Cymbopogon flexuosus	Cymbopogon	Poaceae	900	1100
242426008	Trachyspermum anethifolium	Trachyspermum	Apiaceae	900	1100
242355115	Wendlandia pendula	Wendlandia	Rubiaceae	900	1100
242412012	Acacia intsia	Acacia	Fabaceae	900	1100
242100090	Persicaria barbata var. gracilis	Persicaria	Polygonaceae	900	1100
242323491	Glochidion acuminatum	Glochidion	Euphorbiaceae	910	1100
242354395	Vigna unguiculata var. catjang	Vigna	Fabaceae	950	1050
200019778	Leucas mollissima var. scaberula	Leucas	Lamiaceae	950	1050
242422033	Diplomeris hirsuta	Diplomeris	Orchidaceae	950	1050
200018946	Bothriospermum tenellum	Bothriospermum	Boraginaceae	950	1050
242302161	Alisma plantago-aquatica subsp. orientale	Alisma	Alismataceae	950	1050
242424764	Prunus jajarkotensis	Prunus	Rosaceae	950	1050
242301542	Agapetes saligna	Agapetes	Ericaceae	950	1050
242420220	Agapetes sikkimensis	Agapetes	Ericaceae	950	1050
200014946	Medinilla erythrophylla	Medinilla	Melastomataceae	950	1050
242424019	Osbeckia nutans	Osbeckia	Melastomataceae	950	1050
242424026	Osbeckia truncata	Osbeckia	Melastomataceae	950	1050
242413699	Melia dubia	Melia	Meliaceae	950	1050
242412610	Cereus peruvianus	Cereus	Cactaceae	950	1050
200014746	Terminalia catappa	Terminalia	Combretaceae	950	1050
200014754	Terminalia myriocarpa	Terminalia	Combretaceae	950	1050
200017585	Diospyros kaki	Diospyros	Ebenaceae	950	1050
200017591	Diospyros lotus	Diospyros	Ebenaceae	950	1050
200012428	Citrus aurantium	Cissus	Vitaceae	950	1050
242420794	Biophytum reinwardtii	Biophytum	Oxalidaceae	950	1050
242424465	Plumbago capensis	Plumbago	Plumbaginaceae	950	1050
200019913	Ocimum americanum	Ochna	Ochnaceae	950	1050
242423774	Legousia speculum-veneris	Legousia	Campanulaceae	950	1050
200026771	Fimbristylis bisumbellata	Fimbristylis	Cyperaceae	800	1100
200012575	Euphorbia thymifolia	Euphorbia	Euphorbiaceae	750	1100
200012563	Euphorbia heterophylla	Euphorbia	Euphorbiaceae	760	1100
200018836	Evolvulus alsinoides	Evolvulus	Convolvulaceae	550	1100
200012464	Murraya paniculata	Murraya	Rutaceae	400	1050
242336741	Persea villosa	Persea	Lauraceae	400	1100
200007016	Mollugo pentaphylla	Mollugo	Aizoaceae	450	1100
200006361	Ficus hispida	Ficus	Moraceae	450	1100
230002861	Ipomoea quamoclit	Ipomoea	Convolvulaceae	460	1100
242420070	Acanthospermum hispidum	Acanthospermum	Asteraceae	500	1100
200013759	Sida cordifolia	Sida	Malvaceae	500	1100
200025259	Digitaria longiflora	Digitaria	Poaceae	500	1100
220000248	Aegle marmelos	Aegle	Rutaceae	600	1100
242351111	Tadehagi triquetrum subsp. pseudotriquetrum	Tadehagi	Fabaceae	600	1100
200019500	Anisochilus pallidus	Anisochilus	Lamiaceae	600	1100
242420505	Argyreia nasirii	Argyreia	Convolvulaceae	600	1100
242309188	Brucea mollis	Brucea	Simaroubaceae	600	1100
200019445	Vitex negundo var. cannabifolia	Vitex	Verbenaceae	600	1100
200016811	Ardisia thyrsiflora	Ardisia	Myrsinaceae	600	1100
200026680	Cyperus distans	Cyperus	Cyperaceae	600	1100
242423445	Notonia grandiflora	Notonia	Asteraceae	600	1100
242423824	Leucas lanata	Leucas	Lamiaceae	700	1100
242424964	Rhus parviflora	Rhus	Anacardiaceae	700	1100
200024867	Arundinella bengalensis	Arundinella	Poaceae	700	1100
200028365	Curcuma aromatica	Curcuma	Zingiberaceae	700	1100
200012507	Melia azedarach	Melia	Meliaceae	700	1100
200024719	Blyxa echinosperma	Blyxa	Hydrocharitaceae	700	1100
200025823	Panicum paludosum	Panicum	Poaceae	700	1100
242422672	Gomphostemma melissaefolium	Gomphostemma	Lamiaceae	1100	1200
200012573	Euphorbia pulcherrima	Euphorbia	Euphorbiaceae	1100	1200
242321511	Euphorbia royleana	Euphorbia	Euphorbiaceae	1100	1200
242422036	Diplotaxis nepalensis	Diplotaxis	Brassicaceae	1000	1200
242317594	Desmodium renifolium	Desmodium	Fabaceae	1000	1200
242422213	Epithema carnosa	Epithema	Gesneriaceae	1000	1200
200013220	Sapindus mukorossi	Sapindus	Sapindaceae	1000	1200
242424413	Pithecellobium bigeminum	Pithecellobium	Fabaceae	1000	1200
200027944	Smilax ocreata	Smilax	Smilacaceae	1000	1200
200012279	Phaseolus vulgaris	Phaseolus	Fabaceae	1000	1200
242421771	Cyperus halpan	Cyperus	Cyperaceae	1000	1200
242424279	Phalaris minor var. nepalensis	Phalaris	Poaceae	1050	1150
242309058	Breea arvensis	Breea	Asteraceae	1050	1150
242424723	Primula floribunda	Primula	Primulaceae	1050	1150
242421626	Cotoneaster linearifolius	Cotoneaster	Rosaceae	1050	1150
242422725	Gymnopetalum cochinchinense	Gymnopetalum	Cucurbitaceae	1050	1150
242351891	Thelasis pygmaea	Thelasis	Orchidaceae	1050	1150
242422709	Grewia sclerophylla	Grewia	Tiliaceae	1050	1150
200027382	Murdannia keisak	Murdannia	Commelinaceae	1050	1150
200022700	Momordica dioica	Momordica	Cucurbitaceae	1050	1150
242423454	Oberonia obcordata	Oberonia	Orchidaceae	1050	1150
242420224	Agave vera-cruz	Agave	Agavaceae	1050	1150
242422334	Eugenia ramosissima	Eugenia	Myrtaceae	1050	1150
242425221	Sapium eugeniaefolium	Sapium	Euphorbiaceae	1050	1150
242322185	Ficus drupacea var. pubescens	Ficus	Moraceae	1050	1150
242422455	Ficus subincisa var. trachycarpa	Ficus	Moraceae	1050	1150
242101107	Cyperus alulatus	Cyperus	Cyperaceae	1050	1150
200026677	Cyperus digitatus	Cyperus	Cyperaceae	1050	1150
220012632	Smitinandia micrantha	Smitinandia	Orchidaceae	1050	1150
220011673	Rivea hypocrateriformis	Rivea	Convolvulaceae	1050	1150
242423670	Kickxia ovata	Kickxia	Scrophulariaceae	1050	1150
210000123	Bruinsmia polysperma	Bruinsmia	Styracaceae	900	1200
200025300	Echinochloa glabrescens	Echinochloa	Poaceae	900	1200
242424508	Pogostemon amarantoides	Pogostemon	Lamiaceae	900	1200
242422473	Flacourtia jangomas	Flacourtia	Flacourtiaceae	900	1200
200006529	Helixanthera parasitica	Helixanthera	Loranthaceae	900	1200
210000540	Exacum teres	Exacum	Gentianaceae	900	1200
200013751	Malvaviscus arboreus var. penduliflorus	Malvaviscus	Malvaceae	900	1200
242423089	Impatiens jurpia	Impatiens	Balsaminaceae	900	1200
242420087	Achyranthes aspera var. porphyristachya	Achyranthes	Amaranthaceae	900	1200
242420929	Bulbophyllum helenae	Bulbophyllum	Orchidaceae	900	1200
242321029	Erythrina suberosa	Erythrina	Fabaceae	900	1200
230002233	Gentiana aprica	Gentiana	Gentianaceae	900	1200
200024860	Arthraxon micans	Arthraxon	Poaceae	800	1200
200012694	Drimycarpus racemosus	Drimycarpus	Anacardiaceae	400	1200
242424136	Pecteilis triflora	Pecteilis	Orchidaceae	400	1200
242424689	Premna barbata var. anodon	Premna	Verbenaceae	400	1200
242317017	Debregeasia wallichiana	Debregeasia	Urticaceae	400	1200
242421737	Cymbopogon microtheca	Cymbopogon	Poaceae	400	1200
200022762	Trichosanthes cucumerina	Trichosanthes	Cucurbitaceae	400	1200
242102093	Zeuxine strateumatica	Zeuxine	Orchidaceae	400	1200
200011908	Atylosia scarabaeoides	Atylosia	Fabaceae	400	1200
200026070	Polypogon monspeliensis	Polypogon	Poaceae	400	1200
242101155	Kyllinga nemoralis	Kyllinga	Cyperaceae	400	1200
200019917	Ocimum gratissimum	Ochna	Ochnaceae	400	1200
200012701	Pegia nitida	Pegia	Anacardiaceae	450	1200
242310233	Camellia sinensis var. sinensis	Camellia	Theaceae	450	1200
242420418	Anogeissus latifolius	Anogeissus	Combretaceae	450	1200
200014806	Psidium guajava	Psidium	Myrtaceae	450	1200
200018853	Ipomoea pes-tigridis	Ipomoea	Convolvulaceae	460	1200
242422751	Habenaria dentata forma ecalcarata	Habenaria	Orchidaceae	500	1200
242421314	Chlorophytum arundinaceum	Chlorophytum	Anthericaceae	500	1200
200018677	Marsdenia tinctoria	Marsdenia	Asclepiadaceae	500	1200
200012585	Jatropha curcas	Jatropha	Euphorbiaceae	500	1200
233500648	Ficus benghalensis	Ficus	Moraceae	500	1200
200025822	Panicum notatum	Panicum	Poaceae	500	1200
200025830	Panicum walense	Panicum	Poaceae	500	1200
242331079	Maclura cochinchinensis	Maclura	Moraceae	600	1200
242422766	Habenaria pubescens	Habenaria	Orchidaceae	600	1200
242424367	Picrasma javanica var. nepalensis	Picrasma	Simaroubaceae	600	1200
242426180	Vernonia subsessilis var. macrophylla	Vernonia	Asteraceae	600	1200
242423073	Impatiens exilis	Impatiens	Balsaminaceae	600	1200
200028084	Dioscorea alata	Dioscorea	Dioscoreaceae	600	1200
242322119	Ficus benjamina var. nuda	Ficus	Moraceae	600	1200
200012061	Crotalaria calycina	Crotalaria	Fabaceae	600	1200
242413741	Mucuna nigricans	Mucuna	Fabaceae	600	1200
242424466	Plumeria rubra forma acutifolia	Plumeria	Apocynaceae	600	1200
200026672	Cyperus compressus	Cyperus	Cyperaceae	600	1200
242423293	Mikania micrantha	Mikania	Asteraceae	700	1200
242422249	Erianthus sikkimensis	Erianthus	Poaceae	700	1200
222000014	Blyxa aubertii	Blyxa	Hydrocharitaceae	700	1200
200023710	Conyza leucantha	Conyza	Asteraceae	700	1200
200013576	Corchorus olitorius	Corchorus	Tiliaceae	700	1200
200012432	Citrus medica	Cissus	Vitaceae	700	1200
200015526	Eryngium foetidum	Eryngium	Apiaceae	700	1200
242347564	Schoenoplectus supinus subsp. lateriflorus	Schoenoplectus	Cyperaceae	700	1200
242424795	Pulicaria petiolaris	Pulicaria	Asteraceae	1200	1300
200007038	Dianthus chinensis	Dianthus	Caryophyllaceae	1200	1300
242421948	Desmodium oojeinense	Desmodium	Fabaceae	1200	1300
242425043	Rubia charaefolia	Rubia	Rubiaceae	1150	1250
242424115	Parabarium hookeri	Parabarium	Apocynaceae	1150	1250
200021431	Pauldopia ghorta	Pauldopia	Bignoniaceae	1150	1250
242422806	Hedychium thyrsiforme	Hedychium	Zingiberaceae	1150	1250
200006524	Dendrophthoe pentandra	Dendrophthoe	Loranthaceae	1150	1250
242422944	Hyoscyamus insanus	Hyoscyamus	Solanaceae	1150	1250
242423554	Origanum majorana	Origanum	Lamiaceae	1150	1250
242423415	Nepeta hindostana	Nepeta	Lamiaceae	1150	1250
242422459	Filago hurdwarica	Filago	Asteraceae	1150	1250
242320685	Epipactis veratrifolia	Epipactis	Orchidaceae	1150	1250
200025338	Eragrostis cylindrica	Eragrostis	Poaceae	1150	1250
200011269	Rosa laevigata	Rosa	Rosaceae	1150	1250
200023820	Dendranthema indicum	Dendranthema	Asteraceae	1150	1250
242317248	Dendrobium crepidatum	Dendrobium	Orchidaceae	1150	1250
200028636	Dendrobium denneanum	Dendrobium	Orchidaceae	1150	1250
242412905	Dendrobium primulinum	Dendrobium	Orchidaceae	1150	1250
200019697	Gomphostemma parviflorum	Gomphostemma	Lamiaceae	1150	1250
200026422	Tripogon bromoides	Tripogon	Poaceae	1150	1250
242348860	Shuteria hirsuta	Shuteria	Fabaceae	1150	1250
242420049	Abelmoschus manihot subsp. manihot	Abelmoschus	Malvaceae	1150	1250
200006402	Elatostema lineolatum	Elatostema	Urticaceae	1150	1250
220008890	Mussaenda frondosa	Mussaenda	Rubiaceae	1150	1250
242424844	Rabdosia dhankutanus	Rabdosia	Lamiaceae	1150	1250
200005237	Araucaria bidwillii	Araucaria	Araucariaceae	1150	1250
242423179	Malvaviscus arboreus var. arboreus	Malvaviscus	Malvaceae	1150	1250
242425695	Spilanthes iabadicensis	Spilanthes	Asteraceae	1150	1250
200024566	Spilanthes paniculata	Spilanthes	Asteraceae	1150	1250
200013575	Corchorus capsularis	Corchorus	Tiliaceae	1150	1250
200012514	Toona sureni	Toona	Meliaceae	1150	1250
242414789	Pilea hookeriana	Pilea	Urticaceae	1150	1250
200021290	Torenia fournieri	Torenia	Scrophulariaceae	1150	1250
242423024	Indigofera trifoliata var. nepalensis	Indigofera	Fabaceae	1150	1250
242423174	Malaxis tamurensis	Malaxis	Orchidaceae	1150	1250
200012538	Antidesma bunius	Antidesma	Euphorbiaceae	1170	1270
200012299	Pueraria phaseoloides	Pueraria	Fabaceae	1000	1300
242354397	Vigna unguiculata var. sesquipedalis	Vigna	Fabaceae	800	1300
242424411	Pistacia khinjuk	Pistacia	Euphorbiaceae	750	1300
200019370	Lantana camara	Lantana	Verbenaceae	400	1300
200020031	Pogostemon auricularius	Pogostemon	Lamiaceae	400	1300
242421443	Clerodendrum lasiocephalum	Clerodendrum	Verbenaceae	400	1300
200012035	Cassia tora	Cassia	Fabaceae	450	1300
242423427	Nervilia crispata	Nervilia	Orchidaceae	500	1300
200008479	Michelia champaca	Michelia	Magnoliaceae	600	1300
200019411	Premna scandens	Premna	Verbenaceae	600	1300
222000040	Commelina diffusa	Commelina	Commelinaceae	700	1300
200013127	Acer thomsonii	Acer	Aceraceae	1300	1400
200020694	Limnophila chinensis	Limnophila	Scrophulariaceae	1300	1400
242420259	Albizia julibrissin var. julibrissin	Albizia	Fabaceae	1300	1400
242423405	Neolitsea cuipala	Neolitsea	Lauraceae	1200	1400
242421893	Dendrobium anceps	Dendrobium	Orchidaceae	1200	1400
200027555	Aloe vera	Aloe	Asphodelaceae	1200	1400
242422139	Elatostema platyphyllum var. polycephalum	Elatostema	Urticaceae	1200	1400
242420693	Bauhinia semla	Bauhinia	Fabaceae	1200	1400
242425575	Silene pseudocashmeriana	Silene	Caryophyllaceae	1250	1350
200020538	Lycium chinense	Lycium	Rubiaceae	1250	1350
200005235	Ginkgo biloba	Ginkgo	Ginkgoaceae	1250	1350
200027315	Rhaphidophora decursiva	Rhaphidophora	Araceae	1250	1350
242412713	Coelogyne fuscescens	Coelogyne	Orchidaceae	1250	1350
200028634	Dendrobium chrysanthum	Dendrobium	Orchidaceae	1250	1350
242423725	Lagerstroemia reginae	Lagerstroemia	Lythraceae	1250	1350
210002258	Tylophora rotundifolia	Tylophora	Asclepiadaceae	1250	1350
242426073	Tylophora wallichii	Tylophora	Asclepiadaceae	1250	1350
200023022	Ageratum houstonianum	Ageratum	Asteraceae	1250	1350
242422342	Eulophia herbacea	Eulophia	Orchidaceae	1250	1350
200021972	Utricularia caerulea	Utricularia	Lentibulariaceae	1250	1350
242424916	Rhamnus virgatus var. flavidus	Rhamnus	Rhamnaceae	1250	1350
242000973	Mecardonia procumbens	Mecardonia	Scrophulariaceae	1250	1350
242353277	Tylophora hirsuta	Tylophora	Asclepiadaceae	1100	1400
200024555	Soliva anthemifolia	Soliva	Asteraceae	1100	1400
242421309	Chirita bifolia	Chirita	Gesneriaceae	1000	1400
200015142	Acanthopanax trifoliatus	Acanthopanax	Araliaceae	1000	1400
200011138	Potentilla supina	Potentilla	Rosaceae	1000	1400
200024126	Laggera pterodonta	Laggera	Asteraceae	1000	1400
230003004	Jasminum officinale var. grandiflorum	Jasminum	Oleaceae	1000	1400
200028541	Bulbophyllum careyanum	Bulbophyllum	Orchidaceae	1000	1400
200013716	Hibiscus rosa-sinensis	Hibiscus	Malvaceae	900	1400
242336782	Persicaria perfoliata	Persicaria	Polygonaceae	900	1400
230002843	Ipomoea muricata	Ipomoea	Convolvulaceae	910	1400
242321501	Euphorbia prolifera	Euphorbia	Euphorbiaceae	910	1400
200018694	Raphistemma pulchellum	Raphistemma	Asclepiadaceae	800	1400
200024676	Zinnia elegans	Zinnia	Asteraceae	800	1400
200018603	Dregea volubilis	Dregea	Asclepiadaceae	400	1400
200021430	Oroxylum indicum	Oroxylum	Bignoniaceae	400	1400
200006447	Helicia nilagirica	Helicia	Proteaceae	450	1400
200012599	Ostodes paniculata	Ostodes	Euphorbiaceae	460	1400
200025077	Coelorachis striata	Coelorachis	Poaceae	500	1400
200006391	Boehmeria macrophylla	Boehmeria	Urticaceae	500	1400
242322261	Ficus hederacea	Ficus	Moraceae	500	1400
200026718	Cyperus tenuispica	Cyperus	Cyperaceae	500	1400
230003922	Olea glandulifera	Olea	Oleaceae	500	1400
200022998	Wahlenbergia marginata	Wahlenbergia	Campanulaceae	600	1400
200019922	Origanum vulgare	Origanum	Lamiaceae	600	1400
200014848	Syzygium jambos	Syzygium	Myrtaceae	600	1400
242414387	Spilanthes oleracea	Spilanthes	Asteraceae	600	1400
242426057	Triumfetta rhomboides	Triumfetta	Tiliaceae	600	1400
230003311	Lippia nodiflora	Lippia	Verbenaceae	600	1400
200013695	Gossypium hirsutum	Gossypium	Malvaceae	700	1400
242420295	Amischotolype auriculata	Amischotolype	Lythraceae	700	1400
242316587	Cyrtococcum accrescens	Cyrtococcum	Poaceae	700	1400
242421515	Commelina hasskarlii	Commelina	Commelinaceae	700	1400
200025262	Digitaria radicosa	Digitaria	Poaceae	700	1400
242424918	Rhamnus wightii	Rhamnus	Rhamnaceae	700	1400
200028770	Oberonia pachyrachis	Oberonia	Orchidaceae	1400	1500
242323528	Glochidion nubigenum	Glochidion	Euphorbiaceae	1400	1500
242425992	Torenia diffusa	Torenia	Scrophulariaceae	1400	1500
200028729	Liparis cordifolia	Liparis	Orchidaceae	1400	1500
242423919	Liparis platyrachis	Liparis	Orchidaceae	1400	1500
242425637	Solanum pseudo-capsicum	Solanum	Solanaceae	1400	1500
200008697	Cinnamomum camphora	Cinnamomum	Lauraceae	1300	1500
242313955	Codonopsis lancifolia	Codonopsis	Campanulaceae	1300	1500
242421373	Cirsium phulchokiense	Cirsium	Asteraceae	1300	1500
200025706	Microstegium vagans	Microstegium	Poaceae	1300	1500
200010463	Pittosporum napaulense	Pittosporum	Pittosporaceae	1300	1500
242423610	Jasminum mesneyi	Jasminum	Oleaceae	1300	1500
242420845	Borreria laevicaulis	Borreria	Rubiaceae	1300	1500
242423953	Lobelia chinensis var. chinensis	Lobelia	Campanulaceae	1300	1500
200020287	Scutellaria barbata	Scutellaria	Lamiaceae	1300	1500
242423435	Nicotiana plumbaginifolia	Nicotiana	Solanaceae	1350	1450
200021392	Campsis grandiflora	Campsis	Bignoniaceae	1350	1450
242421942	Desmodium khasianum	Desmodium	Fabaceae	1350	1450
242101198	Tanacetum cinerariifolium	Tanacetum	Asteraceae	1350	1450
200005725	Populus tremula	Populus	Salicaceae	1350	1450
242421707	Cupressus corneyana	Cupressus	Cupressaceae	1350	1450
242425197	Salix tetrasperma var. tetrasperma	Salix	Salicaceae	1350	1450
200022324	Lonicera japonica	Lonicera	Caprifoliaceae	1350	1450
200022190	Paederia scandens	Paederia	Rubiaceae	1350	1450
200027091	Phoenix acaulis	Phoenix	Arecaceae	1350	1450
200022704	Neoalsomitra clavigera	Neoalsomitra	Cucurbitaceae	1350	1450
242424318	Pholidota griffithii	Pholidota	Orchidaceae	1350	1450
200025273	Dimeria ornithopoda	Dimeria	Poaceae	1350	1450
242423357	Murdannia blumei	Murdannia	Commelinaceae	1350	1450
200021432	Pyrostegia venusta	Pyrostegia	Bignoniaceae	1350	1450
200024664	Wedelia wallichii	Wedelia	Asteraceae	1350	1450
200028358	Costus lacerus	Costus	Zingiberaceae	1350	1450
200014665	Rotala mexicana	Rotala	Lythraceae	1350	1450
242426329	Zizyphus oxyphylla	Ziziphus	Rhamnaceae	1350	1450
233500650	Ficus pumila	Ficus	Moraceae	1350	1450
200024846	Aristida cumingiana	Aristida	Poaceae	1350	1450
200024973	Brachiaria villosa var. barbata	Brachiaria	Poaceae	1350	1450
222000454	Wolffia globosa	Wolffia	Lemnaceae	1350	1450
242350296	Stellaria aquatica	Stellaria	Caryophyllaceae	1350	1450
242100201	Rumex dentatus subsp. klotzschianus	Rumex	Polygonaceae	1350	1450
242425629	Solanum glaucophyllum	Solanum	Solanaceae	1350	1450
242308895	Boussingaultia cordifolia	Boussingaultia	Basellaceae	1350	1450
242424251	Persicaria erecto-minor var. trigonocarpa	Persicaria	Polygonaceae	1350	1450
200007003	Iresine herbstii	Iresine	Amaranthaceae	1200	1500
242327006	Inula eupatorioides	Inula	Asteraceae	1200	1500
200028817	Rhynchostylis retusa	Rhynchostylis	Orchidaceae	1200	1500
200028842	Uncifera acuminata	Uncifera	Orchidaceae	1200	1500
220008509	Meyna spinosa	Meyna	Rubiaceae	1200	1500
242421277	Cestrum parqui	Cestrum	Solanaceae	1200	1500
242423197	Marsdenia calesiana	Marsdenia	Asclepiadaceae	1200	1500
242424372	Pilea bracteosa var. bracteosa	Pilea	Urticaceae	1200	1500
200028539	Bulbophyllum affine	Bulbophyllum	Orchidaceae	1200	1500
200020594	Solanum melongena	Solanum	Solanaceae	1200	1500
200021425	Macfadyena unguis-cati	Macfadyena	Bignoniaceae	1200	1500
242317228	Dendrobium aphyllum	Dendrobium	Orchidaceae	1100	1500
200025076	Coelachne simpliciuscula	Coelachne	Poaceae	1000	1500
242422750	Habenaria dentata forma dentata	Habenaria	Orchidaceae	1000	1500
200022091	Gardenia jasminoides	Gardenia	Rubiaceae	1000	1500
200014643	Lagerstroemia indica	Lagerstroemia	Lythraceae	1000	1500
230005649	Sarcostemma brevistigma	Sarcostemma	Asclepiadaceae	1000	1500
242422025	Diospyros lancifolia	Diospyros	Ebenaceae	1000	1500
200013718	Hibiscus sabdariffa	Hibiscus	Malvaceae	1000	1500
200008435	Cocculus laurifolius	Cocculus	Menispermaceae	1000	1500
220002359	Carlemannia griffithii	Carlemannia	Carlemanniaceae	900	1500
242421988	Didymocarpus andersonii	Didymocarpus	Gesneriaceae	900	1500
200007643	Clematis grewiiflora	Clematis	Ranunculaceae	900	1500
200028616	Cymbidium pendulum	Cymbidium	Orchidaceae	900	1500
200023544	Blumea aromatica	Blumea	Asteraceae	900	1500
242423449	Oberonia acaulis	Oberonia	Orchidaceae	900	1500
242424447	Plectranthus mollis	Plectranthus	Lamiaceae	900	1500
200007002	Gomphrena globosa	Gomphrena	Amaranthaceae	900	1500
200020516	Cestrum nocturnum	Cestrum	Solanaceae	900	1500
242302058	Alchornea mollis	Alchornea	Euphorbiaceae	900	1500
200013187	Cardiospermum halicacabum	Cardiospermum	Sapindaceae	900	1500
242352636	Trema tomentosa	Trema	Ulmaceae	900	1500
242339334	Polygala longifolia	Polygala	Polygalaceae	900	1500
200011288	Rosa multiflora var. carnea	Rosa	Rosaceae	800	1500
200024594	Tithonia diversifolia	Tithonia	Asteraceae	800	1500
200020195	Salvia coccinea	Salvia	Lamiaceae	800	1500
242422432	Ficus arnottiana var. arnottiana	Ficus	Moraceae	850	1500
210000027	Ajuga macrosperma var. macrosperma	Ajuga	Lamiaceae	750	1500
242426092	Uraria lagopus var. neglecta	Uraria	Fabaceae	750	1500
200006437	Grevillea robusta	Grevillea	Proteaceae	760	1500
242420979	Calamus acanthospathus	Calamus	Arecaceae	400	1500
200018619	Gymnema tingens	Gymnema	Asclepiadaceae	400	1500
242422471	Firmiana fulgens	Firmiana	Sterculiaceae	400	1500
200019484	Ajuga macrosperma var. thomsonii	Ajuga	Lamiaceae	400	1500
242422711	Grewia subinaequalis	Grewia	Tiliaceae	400	1500
200023942	Eupatorium odoratum	Eupatorium	Asteraceae	400	1500
242424406	Piper peepuloides	Piper	Piperaceae	400	1500
200025372	Erianthus ravennae	Erianthus	Poaceae	500	1500
200013345	Hovenia acerba	Hovenia	Rhamnaceae	500	1500
200028791	Peristylus goodyeroides	Peristylus	Orchidaceae	500	1500
200021279	Striga asiatica	Striga	Scrophulariaceae	500	1500
200017638	Symplocos cochinchinensis	Symplocos	Symplocaceae	500	1500
242420711	Begonia megaptera	Begonia	Begoniaceae	500	1500
242422026	Diospyros malabarica	Diospyros	Ebenaceae	500	1500
200026815	Fimbristylis squarrosa	Fimbristylis	Cyperaceae	500	1500
242341248	Pouzolzia sanguinea var. fulgens	Pouzolzia	Urticaceae	600	1500
242420254	Ajuga parviflora	Ajuga	Lamiaceae	600	1500
200015064	Sonerila tenera	Sonerila	Melastomataceae	600	1500
242423369	Mycetia stipulata	Mycetia	Rubiaceae	600	1500
200019373	Premna bracteata	Premna	Verbenaceae	600	1500
242317030	Deeringia amaranthoides	Deeringia	Amaranthaceae	600	1500
200024633	Vernonia saligna	Vernonia	Asteraceae	600	1500
200019319	Clerodendrum canescens	Clerodendrum	Verbenaceae	600	1450
200028128	Dioscorea pentaphylla	Dioscorea	Dioscoreaceae	600	1500
242322244	Ficus glaberrima	Ficus	Moraceae	600	1500
200025248	Digitaria ciliaris	Digitaria	Poaceae	600	1500
200025824	Panicum psilopodium	Panicum	Poaceae	600	1500
242424690	Premna barbata var. barbata	Premna	Verbenaceae	700	1500
242412237	Arthraxon quartinianus	Arthraxon	Poaceae	700	1500
200018502	Asclepias curassavica	Asclepias	Asclepiadaceae	700	1500
200020719	Lindernia ciliata	Lindernia	Scrophulariaceae	700	1500
242414296	Schoenoplectus mucronatus subsp. robustus	Schoenoplectus	Cyperaceae	700	1500
240001634	Zephyranthes carinata	Zephyranthes	Amaryllidaceae	700	1500
242425959	Thomsonia napalensis	Thomsonia	Araceae	700	1500
242420668	Baliospermum nepalense	Baliospermum	Euphorbiaceae	1500	1600
242424110	Panisea uniflora	Panisea	Orchidaceae	1500	1600
200024129	Launaea acaulis	Launaea	Asteraceae	1500	1600
242353343	Ulmus chumlia	Ulmus	Ulmaceae	1500	1600
200007742	Clematis terniflora	Clematis	Ranunculaceae	1400	1600
242423703	Kohautia gracilis	Kohautia	Rubiaceae	1450	1550
200022141	Lasianthus wallichii	Lasianthus	Rubiaceae	1450	1550
230000933	Capsicum frutescens	Capsicum	Solanaceae	1450	1550
200025613	Isachne globosa	Isachne	Poaceae	1450	1550
200027122	Trachycarpus martianus	Trachycarpus	Arecac	1450	1550
242318448	Dipsacus inermis var. inermis	Dipsacus	Dipsacaceae	1450	1550
200027609	Disporum calcaratum	Disporum	Convallariaceae	1450	1550
200013690	Gossypium arboreum	Gossypium	Malvaceae	1450	1550
200012201	Leucaena leucocephala	Leucaena	Fabaceae	1450	1550
200023803	Crepis flexuosa	Crepis	Asteraceae	1450	1550
242350894	Swida controversa	Swida	Cornaceae	1450	1550
242421709	Curcuma angustifolia	Curcuma	Zingiberaceae	1450	1550
242323891	Goodyera cordata	Goodyera	Orchidaceae	1450	1550
242420553	Arthraxon prionodes	Arthraxon	Poaceae	1450	1550
200023566	Blumea riparia	Blumea	Asteraceae	1450	1550
200020695	Limnophila connata	Limnophila	Scrophulariaceae	1450	1550
242349538	Smithia conferta	Smithia	Fabaceae	1450	1550
200028033	Agave sisalana	Agave	Agavaceae	1450	1550
200021345	Veronica persica	Vernonia	Asteraceae	1450	1550
242422985	Ilex excelsa forma hypotricha	Ilex	Aquifoliaceae	1450	1550
200027927	Smilax lanceifolia	Smilax	Smilacaceae	1450	1550
242425617	Smilax orthoptera	Smilax	Smilacaceae	1450	1550
242424374	Pilea kanaii	Pilea	Urticaceae	1450	1550
242420937	Bulbophyllum polyrhizum	Bulbophyllum	Orchidaceae	1450	1550
242308908	Brachiaria setigera	Brachiaria	Poaceae	1450	1550
242425099	Rubus rugosus	Rubus	Rosaceae	1450	1550
200026956	Scirpus rosthornii	Scirpus	Cyperaceae	1450	1550
200005392	Cryptomeria japonica	Cryptomeria	Taxodiaceae	1300	1600
242302746	Ampelopsis glandulosa	Ampelopsis	Vitaceae	1300	1600
242420208	Aeschynanthus parviflorus	Aeschynanthus	Gesneriaceae	1200	1600
242424040	Oxalis latifolia	Oxalis	Oxalidaceae	1200	1600
200009667	Rorippa dubia	Rorippa	Brassicaceae	1200	1600
242424312	Phoebe attenuata	Phoebe	Lauraceae	1100	1600
200011907	Atylosia mollis	Atylosia	Fabaceae	1100	1600
242417213	Sambucus canadensis	Sambucus	Sambucaceae	1000	1600
200021283	Torenia asiatica	Torenia	Scrophulariaceae	1000	1600
200021287	Torenia cordifolia	Torenia	Scrophulariaceae	1000	1600
242321028	Erythrina stricta	Erythrina	Fabaceae	1000	1600
242417885	Anagallis pumila	Anagallis	Primulaceae	900	1600
242426323	Zizyphus incurva	Ziziphus	Rhamnaceae	900	1600
200021973	Utricularia exoleta	Utricularia	Lentibulariaceae	900	1600
242422170	Embelia tsjeriam-cottam	Embelia	Myrsinaceae	400	1600
200019316	Clerodendrum bracteatum	Clerodendrum	Verbenaceae	400	1600
242421446	Clerodendrum serratum var. nepalense	Clerodendrum	Verbenaceae	400	1600
220006995	Justicia adhatoda	Justicia	Acanthaceae	500	1600
242422465	Fimbristylis fimbristyloides	Fimbristylis	Cyperaceae	500	1600
200022502	Viburnum punctatum	Viburnum	Sambucaceae	600	1600
242346474	Sarcococca coriacea	Sarcococca	Buxaceae	600	1600
200024721	Hydrilla verticillata	Hydrilla	Hydrocharitaceae	600	1600
242420722	Begonia sikkimensis	Begonia	Begoniaceae	600	1600
200012525	Salomonia cantoniensis	Salomonia	Polygalaceae	700	1600
242421121	Carex insignis	Carex	Cyperaceae	1600	1700
242422917	Hoya linearis var. linearis	Hoya	Asclepiadaceae	1600	1700
242311593	Cayratia japonica var. mollis	Cayratia	Vitaceae	1600	1700
242425606	Sloanea tomentosus	Sloanea	Elaeocarpaceae	1600	1700
200024625	Vernonia extensa	Vernonia	Asteraceae	1600	1700
242423025	Indigofera trifoliata var. trifoliata	Indigofera	Fabaceae	1600	1700
220003876	Datisca cannabina	Datisca	Datiscaceae	1600	1700
242328701	Leea macrophylla	Leea	Leeaceae	1500	1700
242420288	Amaranthus hybridus subsp. hypochondriacus	Amaranthus	Amaranthaceae	1500	1700
242423169	Malaxis acuminata forma biloba	Malaxis	Orchidaceae	1500	1700
200020536	Lycium barbarum	Lycium	Rubiaceae	1550	1650
242424109	Panisea demissa	Panisea	Orchidaceae	1550	1650
242420412	Angelonia salicariifolia	Angelonia	Scrophulariaceae	1550	1650
242420874	Brassaiopsis mitis	Brassaiopsis	Araliaceae	1550	1650
200028578	Chiloschista usneoides	Chiloschista	Orchidaceae	1550	1650
242355617	Zanthoxylum tomentellum	Zanthoxylum	Rutaceae	1550	1650
200028506	Burmannia nepalensis	Burmannia	Burmanniaceae	1550	1650
240001173	Commelina maculata	Commelina	Commelinaceae	1550	1650
242422287	Eriocaulon kathmanduense	Eriocaulon	Eriocaulaceae	1550	1650
242313269	Citrus limon	Cissus	Vitaceae	1550	1650
200020573	Solanum aculeatissimum	Solanum	Solanaceae	1550	1650
242424262	Persicaria praetermissa	Persicaria	Polygonaceae	1550	1650
242422107	Echinops niveus	Echinops	Asteraceae	1400	1700
242334208	Odontochilus lanceolatus	Odontochilus	Orchidaceae	1400	1700
200023970	Galinsoga quadriradiata	Galinsoga	Asteraceae	1400	1700
242350399	Stellaria uliginosa var. undulata	Stellaria	Caryophyllaceae	1400	1700
200014476	Passiflora edulis	Passiflora	Passifloraceae	1300	1700
200028598	Coelogyne ovalis	Coelogyne	Orchidaceae	1300	1700
200022617	Cucumis sativus var. hardwickii	Cucumis	Cucurbitaceae	1300	1700
200014466	Xylosma controversum	Xylosma	Flacourtiaceae	1300	1700
200026892	Mariscus cyperinus	Mariscus	Cyperaceae	1300	1700
230001547	Datura suaveolens	Datura	Solanaceae	1300	1700
242425211	Salvia leucantha	Salvia	Lamiaceae	1300	1700
200014769	Eucalyptus alba	Eskemukerjea	Myrtaceae	1300	1700
242336778	Persicaria microcephala var. wallichii	Persicaria	Polygonaceae	1300	1700
242421954	Desmodium podocarpum subsp. oxyphyllum var. mandschuricum Maxim.	Desmodium	Fabaceae	1200	1700
242333070	Morus macroura	Morus	Moraceae	1200	1700
242422920	Hoya serpens	Hoya	Asclepiadaceae	1200	1700
200022696	Luffa Cylindrica	Luffa	Cucurbitaceae	1200	1700
242422014	Dioscorea hamiltonii	Dioscorea	Dioscoreaceae	1200	1700
242420590	Asparagus curillus	Asparagus	Asparagaceae	1100	1700
200007008	Bougainvillea glabra	Bougainvillea	Nyctaginaceae	1100	1700
200028789	Pecteilis susannae	Pecteilis	Orchidaceae	1000	1700
200022119	Hymenodictyon flaccidum	Hymenodictyon	Rubiaceae	1000	1700
242323602	Glycine max	Glycine	Fabaceae	1000	1700
200013658	Triumfetta annua	Triumfetta	Tiliaceae	1000	1700
200013662	Triumfetta pilosa	Triumfetta	Tiliaceae	1000	1700
242350470	Stephania elegans	Stellaria	Caryophyllaceae	1000	1700
200026673	Cyperus cuspidatus	Cyperus	Cyperaceae	1000	1700
242420774	Bergenia ciliata forma ciliata	Bergenia	Saxifragaceae	900	1700
242422848	Helixanthera ligustrina	Helixanthera	Loranthaceae	900	1700
200014735	Combretum wallichii	Combretum	Combretaceae	900	1700
220006133	Hedyotis auricularia	Hedyotis	Rubiaceae	900	1700
210000508	Engelhardia spicata var. colebrookeana	Engelhardia	Juglandaceae	800	1700
200008144	Ranunculus sceleratus	Ranunculus	Ranunculaceae	800	1700
200012603	Phyllanthus urinaria	Phyllanthus	Euphorbiaceae	760	1700
242421941	Desmodium heterocarpon subsp. heterocarpon var. heterocarpon	Desmodium	Fabaceae	400	1700
210000509	Engelhardia spicata var. spicata	Engelhardia	Juglandaceae	400	1700
200022019	Phlogacanthus pubinervius	Phlogacanthus	Acanthaceae	400	1700
242333246	Mussaenda treutleri	Mussaenda	Rubiaceae	400	1700
200012474	Toddalia asiatica	Toddalia	Rutaceae	450	1700
242321185	Eulophia nuda	Eulophia	Orchidaceae	450	1700
200020561	Physalis angulata	Physalis	Solanaceae	450	1700
200028836	Thunia alba	Thunia	Orchidaceae	500	1700
200023879	Emilia sonchifolia	Emilia	Asteraceae	500	1700
200021449	Aeginetia indica	Aeginetia	Orobanchaceae	600	1700
242422656	Gochnatia spectabilis	Gochnatia	Asteraceae	600	1700
242420719	Begonia rubella	Begonia	Begoniaceae	600	1700
200014452	Casearia glomerata	Casearia	Flacourtiaceae	600	1700
242339303	Polygala furcata	Polygala	Polygalaceae	600	1700
200013405	Rhamnus napalensis	Rhamnus	Rhamnaceae	600	1700
242420674	Bambusa nutans subsp. nutans	Bambusa	Poaceae	700	1700
200026066	Pogonatherum crinitum	Pogonatherum	Poaceae	700	1700
200025344	Eragrostis japonica	Eragrostis	Poaceae	700	1700
242420050	Abelmoschus manihot subsp. tetraphyllus var. pungens	Abelmoschus	Malvaceae	700	1700
242421676	Crinum amoenum	Crinum	Amaryllidaceae	700	1700
200013547	Elaeocarpus sphaericus	Elaeocarpus	Elaeocarpaceae	700	1700
200022242	Uncaria scandens	Uncaria	Rubiaceae	700	1700
242423904	Lindernia hookeri	Lindernia	Scrophulariaceae	700	1700
242322688	Flemingia macrophylla	Flemingia	Fabaceae	700	1700
200006497	Pyrularia edulis	Pyrularia	Santalaceae	1600	1800
242423095	Impatiens leptoceras	Impatiens	Balsaminaceae	1600	1800
242420279	Alopecurus geniculatus	Alopecurus	Poaceae	1650	1750
242425577	Silene stellariifolia	Silene	Caryophyllaceae	1650	1750
200008693	Cinnamomum bejolghota	Cinnamomum	Lauraceae	1650	1750
242421651	Cotylanthera caerulea	Cotylanthera	Gentianaceae	1650	1750
242422795	Hedychium elatum	Hedychium	Zingiberaceae	1650	1750
242424032	Otochilus albus	Otochilus	Orchidaceae	1650	1750
200010122	Hydrangea macrophylla	Hydrangea	Hydrangeaceae	1650	1750
200016137	Monotropa uniflora	Monotropa	Monotropaceae	1650	1750
242420166	Actinodaphne sikkimensis	Actinodaphne	Lauraceae	1650	1750
242423526	Ophiorrhiza treutleri	Ophiorrhiza	Rubiaceae	1650	1750
200026400	Themeda arundinacea	Themeda	Poaceae	1650	1750
200016841	Embelia vestita	Embelia	Myrsinaceae	1650	1750
242423450	Oberonia ensiformis	Oberonia	Orchidaceae	1650	1750
242425775	Striga gesnerioides	Striga	Scrophulariaceae	1650	1750
242423657	Justicia pubigera	Justicia	Acanthaceae	1650	1750
242420725	Beilschmiedia gammieana	Beilschmiedia	Lauraceae	1650	1750
242421383	Citrus latipes	Cissus	Vitaceae	1650	1750
200022048	Plantago lanceolata	Plantago	Plantaginaceae	1650	1750
242349673	Sophora mollis	Sophora	Fabaceae	1650	1750
242423805	Lespedeza juncea forma juncea	Lespedeza	Fabaceae	1500	1800
242420872	Brassaiopsis aculeata	Brassaiopsis	Araliaceae	1500	1800
242421728	Cymbidium devonianum	Cymbidium	Orchidaceae	1500	1800
200028668	Eria muscicola	Eria	Orchidaceae	1500	1800
200016821	Embelia floribunda	Embelia	Myrsinaceae	1500	1800
200012803	Euonymus grandiflorus	Euonymus	Celastraceae	1500	1800
210000888	Jasminum subhumile	Jasminum	Oleaceae	1500	1800
242309689	Calanthe plantaginea	Calanthe	Orchidaceae	1500	1800
242424612	Porpax meirax	Porpax	Orchidaceae	1400	1800
242334811	Ornithochilus difformis	Ornithochilus	Orchidaceae	1400	1800
242421127	Carex lenta	Carex	Cyperaceae	1400	1800
242424921	Rhaphidophora glauca	Rhaphidophora	Araceae	1400	1800
242422186	Epigeneium amplum	Epigeneium	Orchidaceae	1400	1800
242314034	Coelogyne stricta	Coelogyne	Orchidaceae	1400	1800
242425352	Schoenorchis gemmata	Schoenorchis	Orchidaceae	1400	1800
220009321	Oberonia iridifolia	Oberonia	Orchidaceae	1400	1800
200006469	Schoepfia fragrans	Schoepfia	Olacaceae	1400	1800
242423001	Impatiens tripetala	Impatiens	Balsaminaceae	1400	1800
200023721	Cotula hemisphaerica	Cotula	Asteraceae	1400	1800
210003016	Scutellaria violacea	Scutellaria	Lamiaceae	1400	1800
200008795	Lindera nacusua	Lindera	Lauraceae	1300	1800
242421702	Cucumis sativus var. sikkimensis	Cucumis	Cucurbitaceae	1300	1800
242350837	Sunipia racemosa	Sunipia	Orchidaceae	1200	1800
242421987	Didymocarpus albicalyx	Didymocarpus	Gesneriaceae	1200	1800
242336197	Passiflora caerulea	Passiflora	Passifloraceae	1200	1800
200019657	Elsholtzia stachyodes	Elsholtzia	Lamiaceae	1200	1800
200013011	Acer laevigatum	Acer	Aceraceae	1200	1800
200011740	Spiraea cantoniensis	Spiraea	Rosaceae	1200	1800
242420207	Aeschynanthus parasiticus	Aeschynanthus	Gesneriaceae	1200	1800
200018621	Heterostemma alatum	Heterostemma	Asclepiadaceae	1200	1800
242317304	Dendrobium pulchellum	Dendrobium	Orchidaceae	1200	1800
242425915	Tetrastigma aplinianum	Tetrastigma	Vitaceae	1200	1800
242351675	Tetrastigma rumicispermum	Tetrastigma	Vitaceae	1200	1800
200028482	Canna edulis	Canna	Araceae	1200	1800
242336657	Persea bombycina	Persea	Lauraceae	1200	1800
200014634	Cuphea procumbens	Cuphea	Lythraceae	1200	1800
242333115	Mucuna macrocarpa	Mucuna	Fabaceae	1200	1800
200012376	Oxalis corymbosa	Oxalis	Oxalidaceae	1200	1800
200025269	Digitaria violascens	Digitaria	Poaceae	1200	1800
242424259	Persicaria microcephala var. microcephala	Persicaria	Polygonaceae	1200	1800
242336804	Persicaria viscosa	Persicaria	Polygonaceae	1200	1800
242309070	Breynia retusa	Breynia	Euphorbiaceae	1100	1800
200026272	Setaria italica	Setaria	Poaceae	1100	1800
242308969	Brassaiopsis hainla	Brassaiopsis	Araliaceae	1000	1800
242310229	Camellia sinensis var. assamica	Camellia	Theaceae	1000	1800
242333263	Mycetia nepalensis	Mycetia	Rubiaceae	1000	1800
242420308	Ampelocissus nervosa	Ampelocissus	Vitaceae	1000	1800
242322373	Ficus oligodon	Ficus	Moraceae	1000	1800
242422814	Hedyotis lineata	Hedyotis	Rubiaceae	1000	1800
220010427	Phytolacca americana	Phytolacca	Phytolaccaceae	1000	1800
242426249	Vitis jacquemontii	Vitis	Vitaceae	900	1800
242423383	Myrsine capitellata	Myrsine	Myrsinaceae	900	1800
242304992	Arthraxon lancifolius	Arthraxon	Poaceae	900	1800
200020713	Lindenbergia philippensis	Lindenbergia	Scrophulariaceae	900	1800
200014966	Melastoma normale	Melastoma	Melastomataceae	900	1800
242420804	Blumea hieraciifolia	Blumea	Asteraceae	900	1800
242330994	Macaranga pustulata	Macaranga	Euphorbiaceae	900	1800
242351157	Talauma hodgsonii	Talauma	Magnoliaceae	900	1800
200024907	Axonopus compressus	Axonopus	Poaceae	900	1800
222000036	Commelina benghalensis	Commelina	Commelinaceae	900	1800
242348804	Setaria tomentosa	Setaria	Poaceae	900	1800
242422681	Gouania napalensis	Gouania	Rhamnaceae	900	1800
200027408	Juncus leschenaultii	Juncus	Juncaceae	900	1800
200020550	Nicotiana tabacum	Nicotiana	Solanaceae	800	1800
242425165	Sageretia filiformis	Sageretia	Rhamnaceae	800	1800
200024077	Ixeris polycephala	Ixeris	Asteraceae	750	1800
242421438	Cleome speciosa	Cleome	Capparaceae	750	1800
222000251	Murdannia spirata	Murdannia	Commelinaceae	550	1800
210000296	Chonemorpha fragrans	Chonemorpha	Apocynaceae	400	1800
242423522	Ophiorrhiza fasciculata	Ophiorrhiza	Rubiaceae	400	1800
242422214	Eragrostiella nardoides	Eragrostiella	Poaceae	400	1800
200013758	Sida cordata	Sida	Malvaceae	400	1800
200021293	Torenia violacea	Torenia	Scrophulariaceae	400	1800
242324585	Hedyotis scandens	Hedyotis	Rubiaceae	400	1800
242423121	Lycianthes laevis subsp. crassipetala	Lycianthes	Solanaceae	450	1800
242420667	Baliospermum corymbiferum	Baliospermum	Euphorbiaceae	460	1800
200007009	Mirabilis jalapa	Mirabilis	Nyctaginaceae	460	1800
200022041	Thunbergia fragrans	Thunbergia	Acanthaceae	500	1800
242423156	Maesa macrophylla	Maesa	Myrsinaceae	500	1800
242422113	Ehretia acuminata var. serrata	Ehretia	Cordiaceae	500	1800
242346428	Sapium insigne	Sapium	Euphorbiaceae	500	1800
200027380	Floscopa scandens	Floscopa	Commelinaceae	500	1800
200024956	Bothriochloa glabra	Bothriochloa	Poaceae	500	1800
200023810	Cyathocline purpurea	Cyathocline	Asteraceae	600	1800
242425760	Stereochilus bicuspidatus	Stereochilus	Orchidaceae	600	1800
242421917	Dendrobium transparens	Dendrobium	Orchidaceae	700	1800
200025707	Microstegium vimineum	Microstegium	Poaceae	700	1800
242423528	Opuntia monacantha	Opuntia	Cactaceae	700	1800
242422290	Eriocaulon staintonii	Eriocaulon	Eriocaulaceae	700	1800
242422912	Homalium napaulense	Homalium	Flacourtiaceae	700	1800
200026249	Schizachyrium brevifolium	Schizachyrium	Poaceae	700	1800
242426040	Trigonella emodii subsp. fimbriata	Trigonella	Fabaceae	1800	1900
242344770	Rhynchosia minima	Rhynchosia	Fabaceae	1800	1900
242421682	Crotalaria humifusa	Crotalaria	Fabaceae	1800	1900
242422241	Eria spicata	Eria	Orchidaceae	1700	1900
242425819	Sunipia paleacea	Sunipia	Orchidaceae	1750	1850
200022273	Leycesteria gracilis	Leycesteria	Caprifoliaceae	1750	1850
242101065	Carex longicruris	Carex	Cyperaceae	1750	1850
200019309	Caryopteris paniculata	Caryopteris	Verbenaceae	1750	1850
200018475	Trachelospermum axillare	Trachelospermum	Apocynaceae	1750	1850
200027863	Polygonatum oppositifolium	Polygonatum	Convallariaceae	1750	1850
220009871	Papaver somniferum	Papaver	Papaveraceae	1750	1850
200011156	Prunus cerasifera	Prunus	Rosaceae	1750	1850
242420554	Arthraxon submuticus	Arthraxon	Poaceae	1750	1850
242352390	Toona microcarpa	Toona	Meliaceae	1750	1850
242422130	Elaeocarpus lanceifolius	Elaeocarpus	Elaeocarpaceae	1750	1850
242423082	Impatiens graciliflora	Impatiens	Balsaminaceae	1750	1850
242421227	Celastrus membranifolius	Celastrus	Celastraceae	1750	1850
242422385	Euphorbia ligularia	Euphorbia	Euphorbiaceae	1750	1850
242421186	Casearia zeylanica	Casearia	Flacourtiaceae	1750	1850
242424373	Pilea clarkei	Pilea	Urticaceae	1750	1850
242322280	Ficus hookeriana	Ficus	Moraceae	1750	1850
242322357	Ficus neriifolia var. fieldingii	Ficus	Moraceae	1750	1850
242309691	Calanthe puberula	Calanthe	Orchidaceae	1750	1850
200025267	Digitaria ternata	Digitaria	Poaceae	1750	1850
242345242	Roscoea purpurea var. purpurea	Roscoea	Araceae	1500	1900
242420918	Buchnera hispida	Buchnera	Scrophulariaceae	1500	1900
200012063	Crotalaria ferruginea	Crotalaria	Fabaceae	1400	1900
242422799	Hedychium glaucum	Hedychium	Zingiberaceae	1200	1900
200023006	Achillea alpina	Achillea	Asteraceae	1200	1900
242307347	Atylosia elongata	Atylosia	Fabaceae	1200	1900
200013288	Impatiens balsamina	Impatiens	Balsaminaceae	1200	1900
242421679	Crotalaria cytisoides	Crotalaria	Fabaceae	1200	1900
200028392	Hedychium coronarium	Hedychium	Zingiberaceae	1000	1900
242314030	Coelogyne prolifera	Coelogyne	Orchidaceae	1000	1900
242426211	Vigna vexillata var. angustifolia	Vigna	Fabaceae	900	1900
220005889	Guizotia abyssinica	Guizotia	Asteraceae	900	1900
242422955	Hypericum cordifolium	Hypericum	Clusiaceae	900	1900
242315213	Crassocephalum crepidioides	Crassocephalum	Asteraceae	400	1900
242347696	Scleria laevis	Scleria	Cyperaceae	400	1900
242421323	Chrysanthellum indicum	Chrysanthellum	Asteraceae	500	1900
242422640	Globba clarkei	Globba	Zingiberaceae	600	1900
210002112	Striga angustifolia	Striga	Scrophulariaceae	600	1900
242339344	Polygala persicariifolia	Polygala	Polygalaceae	700	1900
242329210	Lespedeza juncea var. sericea	Lespedeza	Fabaceae	1900	2000
242424969	Rhynchosia falconeri	Rhynchosia	Fabaceae	1900	2000
200012054	Cochlianthus gracilis	Cochlianthus	Fabaceae	1800	2000
200027696	Iphigenia indica	Iphigenia	Colchicaceae	1800	2000
200024576	Tagetes erecta	Tagetes	Asteraceae	1800	2000
242424314	Phoebe pallida	Phoebe	Lauraceae	1800	2000
200028039	Curculigo capitulata	Curculigo	Hypoxidaceae	1800	2000
242422798	Hedychium gardnerianum	Hedychium	Zingiberaceae	1850	1950
242425806	Strobilanthes sabiniana	Strobilanthes	Acanthaceae	1850	1950
242313951	Codonopsis inflata	Codonopsis	Campanulaceae	1850	1950
242422138	Elatostema platyphyllum var. platyphyllum	Elatostema	Urticaceae	1850	1950
242414457	Tagetes tenuifolia	Tagetes	Asteraceae	1850	1950
200024840	Apocopis paleacea	Apocopis	Poaceae	1700	2000
200021806	Loxostigma griffithii	Loxostigma	Gesneriaceae	1600	2000
242423403	Neillia thrysiflora	Neillia	Rosaceae	1600	2000
242421953	Desmodium podocarpum subsp. podocarpum	Desmodium	Fabaceae	1600	2000
242344723	Rhus hookeri	Rhus	Anacardiaceae	1600	2000
200025094	Cymbopogon jwarancusa	Cymbopogon	Poaceae	1600	2000
242425214	Salvia saxicoia	Salvia	Lamiaceae	1600	2000
242420183	Aechmanthera claudiae	Aechmanthera	Acanthaceae	1500	2000
200013736	Kydia calycina	Kydia	Malvaceae	1500	2000
242420576	Arundinaria suberecta	Arundinaria	Poaceae	1500	2000
200028526	Anthogonium gracile	Anthogonium	Orchidaceae	1500	2000
242422284	Eriobotrya dubia	Eriobotrya	Rosaceae	1500	2000
242420312	Amphicarpaea bracteata subsp. edgeworthii	Amphicarpaea	Fabaceae	1500	2000
242423399	Neanotis gracilis	Neanotis	Rubiaceae	1500	2000
242421049	Capparis multiflora	Capparis	Capparaceae	1500	2000
242313899	Cocculus orbiculatus	Cocculus	Menispermaceae	1500	2000
242326743	Imperata cylindrica var. major	Imperata	Poaceae	1500	2000
242421924	Derris acuminata	Derris	Fabaceae	1500	2000
242416198	Bromus willdenowii	Bromus	Poaceae	1400	2000
242423932	Lithocarpus elegans	Lithocarpus	Fagaceae	1400	2000
242332345	Michelia kisopa	Michelia	Magnoliaceae	1400	2000
242422622	Gerbera gossypina	Gerbera	Asteraceae	1400	2000
200028590	Cleisostoma racemiferum	Cleisostoma	Orchidaceae	1400	2000
242313753	Cleyera japonica var. wallichiana	Cleyera	Theaceae	1400	2000
200026264	Setaria forbesiana	Setaria	Poaceae	1400	2000
200014350	Viola diffusa	Viola	Violaceae	1400	2000
200014997	Oxyspora paniculata	Oxyspora	Melastomataceae	1300	2000
200026081	Pseudechinolaena polystachya	Pseudechinolaena	Poaceae	1300	2000
200008073	Ranunculus cantoniensis	Ranunculus	Ranunculaceae	1300	2000
240001280	Hedychium flavescens	Hedychium	Zingiberaceae	1200	2000
242423686	Kobresia gandakiensis	Kobresia	Cyperaceae	1200	2000
210000553	Fraxinus floribunda	Fraxinus	Oleaceae	1200	2000
242416834	Mentha arvensis	Mentha	Lamiaceae	1200	2000
242422086	Dufrenoya platyphylla	Dufrenoya	Santalaceae	1200	2000
242423567	Orthosiphon incurvus var. elatus	Orthosiphon	Lamiaceae	1200	2000
200022716	Sechium edule	Sechium	Cucurbitaceae	1200	2000
200024611	Vernonia anthelmintica	Vernonia	Asteraceae	1200	2000
242420704	Begonia griflithii	Begonia	Begoniaceae	1200	2000
242420705	Begonia hatacoa	Begonia	Begoniaceae	1200	2000
242424033	Otochilus fuscus	Otochilus	Orchidaceae	1100	2000
242423877	Lilium wallichianum var. wallichianum	Lilium	Liliaceae	1100	2000
200024075	Ixeris gracilis	Ixeris	Asteraceae	1100	2000
242425139	Rungia himalayensis	Rungia	Acanthaceae	1100	2000
200012576	Excoecaria acerifolia	Excoecaria	Euphorbiaceae	1100	2000
242337446	Phyllanthus parvifolius	Phyllanthus	Euphorbiaceae	1100	2000
242423715	Kyllinga odorata subsp. cylindrica	Kyllinga	Cyperaceae	1100	2000
200025305	Eleusine coracana	Eleusine	Poaceae	1100	2000
200023532	Bidens biternata	Bidens	Asteraceae	1100	2000
200006435	Hydrobryum griffithii	Hydrobryum	Podostemaceae	1000	2000
200028595	Coelogyne cristata	Coelogyne	Orchidaceae	1000	2000
242421489	Coelogyne flavida	Coelogyne	Orchidaceae	1000	2000
200006401	Debregeasia longifolia	Debregeasia	Urticaceae	1000	2000
242420860	Brachycorythis obcordata	Brachycorythis	Orchidaceae	1000	2000
242421919	Dendrocalamus hamiltonii var. hamiltonii	Dendrocalamus	Poaceae	1000	2000
200028341	Amomum subulatum	Amomum	Zingiberaceae	1000	2000
242422916	Hoya lanceolata	Hoya	Asclepiadaceae	1000	2000
242421818	Dahlia imperialis	Dahlia	Asteraceae	1000	2000
242424244	Persea odoratissima	Persea	Lauraceae	1000	2000
200017688	Symplocos pyrifolia	Symplocos	Symplocaceae	1000	2000
242302717	Ampelocissus sikkimensis	Ampelocissus	Vitaceae	1000	2000
242426281	Withania coagulans	Withania	Solanaceae	900	2000
200007579	Clematis acuminata	Clematis	Ranunculaceae	900	2000
200028639	Dendrobium gibsonii	Dendrobium	Orchidaceae	900	2000
242342264	Pueraria wallichii	Pueraria	Fabaceae	900	2000
200017875	Exacum tetragonum	Exacum	Gentianaceae	900	2000
200024577	Tagetes patula	Tagetes	Asteraceae	900	2000
200017836	Mitreola pedicellata	Mitreola	Loganiaceae	900	2000
242423088	Impatiens insignis	Impatiens	Balsaminaceae	900	2000
242338004	Pilea anisophylla	Pilea	Urticaceae	900	2000
242423608	Jasminum humile var. revolutum	Jasminum	Oleaceae	900	2000
200026276	Setaria plicata	Setaria	Poaceae	900	2000
242420243	Agrostis zenkeri	Agrostis	Poaceae	900	2000
242326791	Indigofera dosua var. tomentosa	Indigofera	Fabaceae	800	2000
210000742	Ipomoea nil	Ipomoea	Convolvulaceae	760	2000
242424899	Reinwardtia cicanoba	Reinwardtia	Linaceae	400	2000
200027263	Colocasia fallax	Colocasia	Araceae	400	2000
240001475	Murdannia japonica	Murdannia	Commelinaceae	400	2000
200008729	Cinnamomum tamala	Cinnamomum	Lauraceae	450	2000
200025695	Microstegium ciliatum	Microstegium	Poaceae	500	2000
242421981	Dicliptera bupleuroides	Dicliptera	Acanthaceae	500	2000
242421201	Cassia mimosoides subsp. lechenaultiana var. lechenaultiana	Cassia	Fabaceae	500	2000
242315569	Crotalaria prostrata	Crotalaria	Fabaceae	500	2000
242422792	Hedychium aurantiacum	Hedychium	Zingiberaceae	600	2000
242421553	Conyza stricta var. stricta	Conyza	Asteraceae	600	2000
200024690	Potamogeton crispus	Portulaca	Portulacaceae	600	2000
242422220	Eragrostis nutans	Eragrostis	Poaceae	700	2000
242426276	Wendlandia puberula	Wendlandia	Rubiaceae	700	2000
242424207	Pennisetum orientale	Pennisetum	Poaceae	700	2000
242318750	Drymaria diandra	Drymaria	Caryophyllaceae	700	2000
242316804	Dalbergia sericea	Dalbergia	Fabaceae	700	2000
242425351	Schoenoplectus mucronatus subsp. mucronatus	Schoenoplectus	Cyperaceae	700	2000
242317988	Digitaria abludens	Digitaria	Poaceae	700	2000
200018205	Swertia angustifolia var. pulchella	Swertia	Gentianaceae	1950	2050
242341249	Pouzolzia sanguinea var. nepalensis	Pouzolzia	Urticaceae	1950	2050
200010819	Docynia indica	Docynia	Rosaceae	1950	2050
242422768	Habenaria stenopetala var. polytricha	Habenaria	Orchidaceae	1950	2050
242327368	Ixeris sagittarioides	Ixeris	Asteraceae	1950	2050
242421505	Colocasia affinis	Colocasia	Araceae	1950	2050
242423901	Lindera venosa	Lindera	Lauraceae	1950	2050
200028682	Goodyera biflora	Goodyera	Orchidaceae	1950	2050
242421296	Cheirostylis griffithii	Cheirostylis	Orchidaceae	1950	2050
200025098	Cymbopogon martinii	Cymbopogon	Poaceae	1950	2050
242420503	Argyreia cymosa	Argyreia	Convolvulaceae	1950	2050
242424230	Peristylus aristatus	Peristylus	Orchidaceae	1950	2050
242424276	Phaius tancarvilleae	Phaius	Orchidaceae	1950	2050
200028032	Agave cantula	Agave	Agavaceae	1950	2050
242300236	Acalypha brachystachya	Acalypha	Euphorbiaceae	1950	2050
200028550	Bulbophyllum reptans	Bulbophyllum	Orchidaceae	1950	2050
242420938	Bulbophyllum scabratum	Bulbophyllum	Orchidaceae	1950	2050
242420985	Calanthe pachystalix	Calanthe	Orchidaceae	1950	2050
242422340	Eulophia dabia	Eulophia	Orchidaceae	1950	2050
200024842	Aristida adscensionis	Aristida	Poaceae	1950	2050
242335678	Panicum sumatrense	Panicum	Poaceae	1950	2050
242353922	Vanda parviflora	Vanda	Orchidaceae	1957	2057
200006701	Rhopalocnemis phalloides	Rhopalocnemis	Balanophoraceae	2100	2200
242420274	Alnus nitida	Alnus	Betulaceae	2100	2200
200019551	Colquhounia coccinea var. mollis	Colquhounia	Lamiaceae	2000	2100
242423501	Onosma bheriense	Onosma	Boraginaceae	2000	2200
242424226	Periploca calophylla subsp. calophylla	Periploca	Asclepiadaceae	2000	2100
242424378	Pilea ternifolia var. ternifolia	Pilea	Urticaceae	2000	2200
242420939	Bulbophyllum secundum	Bulbophyllum	Orchidaceae	2000	2200
242425471	Sedum pseudo-multicaule	Sedum	Crassulaceae	2050	2150
200025869	Phalaris arundinacea	Phalaris	Poaceae	2050	2150
242312976	Cinnamomum parthenoxylon	Cinnamomum	Lauraceae	2050	2150
242421108	Carex dispalata subsp. laxiflorens	Carex	Cyperaceae	2050	2150
242424409	Pistacia chinensis subsp. integerrima	Pistacia	Euphorbiaceae	2050	2150
200024187	Leucanthemum vulgare	Leucanthemum	Asteraceae	2050	2150
200023623	Carpesium nepalense var. lanatum	Carpesium	Asteraceae	2050	2150
242425721	Staphylea emodi	Staphylea	Staphyleaceae	2050	2150
242424064	Paeonia emodi forma emodi	Paeonia	Paeoniaceae	2050	2150
242100057	Fallopia dumetorum	Fallopia	Polygonaceae	2050	2150
242421625	Cotoneaster inexspectus	Cotoneaster	Rosaceae	2050	2150
242353956	Vandopsis undulata	Vandopsis	Orchidaceae	2050	2150
200028514	Agrostophyllum callosum	Agrostophyllum	Orchidaceae	2050	2150
200028420	Kaempferia rotunda	Kaempferia	Zingiberaceae	2050	2150
242425604	Sloanea dasycarpus	Sloanea	Elaeocarpaceae	2050	2150
200023931	Eupatorium chinense	Eupatorium	Asteraceae	2050	2150
242421052	Capparis spinosa var. himalayensis	Capparis	Capparaceae	2050	2150
242421982	Dicliptera riparia	Dicliptera	Acanthaceae	2050	2150
242414710	Aristolochia saccata	Aristolochia	Aristolochiaceae	2050	2150
242425522	Senecio panduliformis	Senecio	Asteraceae	2050	2150
242422270	Erigeron karvinskianus	Erigeron	Asteraceae	2050	2150
200012398	Geranium robertianum	Geranium	Geraniaceae	2050	2150
242424914	Rhamnus triqueter	Rhamnus	Rhamnaceae	2050	2150
242306516	Astragalus graveolens	Astragalus	Fabaceae	2050	2150
242421031	Campylotropis macrostyla var. stenocarpa	Campylotropis	Fabaceae	1900	2200
242421171	Carpinus faginea	Carpinus	Corylaceae	1900	2100
242420876	Brassaiopsis polyacantha	Brassaiopsis	Araliaceae	1900	2100
242423070	Impatiens discolor	Impatiens	Balsaminaceae	1900	2200
200006387	Boehmeria clidemioides	Boehmeria	Urticaceae	1900	2200
200022960	Leptocodon gracilis	Leptocodon	Campanulaceae	1800	2200
242420765	Berberis sikkimensis var. baileyi	Berberis	Berberidaceae	1800	2100
200013100	Acer sikkimense	Acer	Aceraceae	1800	2100
200022331	Lonicera ligustrina	Lonicera	Caprifoliaceae	1800	2100
242319587	Dumasia villosa var. leiocarpa	Dumasia	Fabaceae	1800	2200
242422088	Dumasia villosa var. villosa	Dumasia	Fabaceae	1800	2200
200015281	Schefflera elata	Schefflera	Araliaceae	1800	2100
200028118	Dioscorea kamoonensis	Dioscorea	Dioscoreaceae	1800	2200
242421298	Chenopodium album subsp. Amaranticolor	Chenopodium	Chenopodiaceae	1800	2200
200028744	Malaxis latifolia	Malaxis	Orchidaceae	1800	2100
242420164	Actinodaphne longipes	Actinodaphne	Lauraceae	1700	2200
200016845	Maesa argentea	Maesa	Myrsinaceae	1700	2100
200014995	Osbeckia sikkimensis	Osbeckia	Melastomataceae	1700	2100
200012601	Phyllanthus glaucus	Phyllanthus	Euphorbiaceae	1700	2100
242426139	Vaccinium vacciniaceum forma hispidum	Vaccinium	Ericaceae	1600	2200
242354332	Vicia tenuifolia	Vicia	Fabaceae	1600	2200
242347465	Schisandra propinqua	Schisandra	Schisandraceae	1600	2100
200013317	Berchemia floribunda	Berchemia	Rhamnaceae	1600	2200
200013276	Sabia purpurea	Sabia	Sabiaceae	1600	2100
242304087	Argostemma verticillatum	Argostemma	Rubiaceae	1600	2100
200013360	Rhamnella martinii	Rhamnella	Rhamnaceae	1600	2100
200016995	Lysimachia congestiflora	Lysimachia	Primulaceae	1600	2100
242422520	Galium elegans var. glabriusculum	Galium	Rubiaceae	1600	2200
242425818	Sunipia bicolor	Sunipia	Orchidaceae	1500	2100
242422671	Gomphogyne cissiformis forma villosa	Gomphogyne	Cucurbitaceae	1500	2100
200022338	Lonicera macrantha	Lonicera	Caprifoliaceae	1500	2100
242422411	Fallopia pterocarpa	Fallopia	Polygonaceae	1500	2200
242341740	Prunus undulata	Prunus	Rosaceae	1500	2100
200028678	Gastrochilus calceolaris	Gastrochilus	Orchidaceae	1500	2200
242421899	Dendrobium denudans	Dendrobium	Orchidaceae	1500	2100
242421900	Dendrobium eriiflorum	Dendrobium	Orchidaceae	1500	2100
200006578	Taxillus umbellifer	Taxillus	Loranthaceae	1500	2100
242424229	Peristrophe speciosa	Peristrophe	Acanthaceae	1500	2100
242426232	Viscum articulatum var. articulatum	Viscum	Loranthaceae	1500	2100
242326320	Ilex insignis	Ilex	Aquifoliaceae	1500	2100
242309306	Bulbophyllum viridiflorum	Bulbophyllum	Orchidaceae	1500	2200
242423132	Lysimachia pyramidalis	Lysimachia	Primulaceae	1500	2100
242424267	Persicaria thunbergii var. hastata	Persicaria	Polygonaceae	1500	2200
200023610	Carpesium abrotanoides	Carpesium	Asteraceae	1400	2200
242322358	Ficus neriifolia var. nemoralis	Ficus	Moraceae	1400	2200
242345020	Rorippa nasturtium-aquaticum	Rorippa	Brassicaceae	1400	2100
200010551	Exbucklandia populnea	Exbucklandia	Hamamelidaceae	1300	2100
242421991	Didymocarpus cinereus	Didymocarpus	Gesneriaceae	1300	2100
220002510	Celtis australis	Celtis	Ulmaceae	1300	2200
242421932	Desmodium concinnum var. concinnum	Desmodium	Fabaceae	1300	2200
242420210	Aeschynanthus sikkimensis	Aeschynanthus	Gesneriaceae	1300	2100
200022804	Zehneria maysorensis	Zehneria	Cucurbitaceae	1300	2200
242423202	Maytenus rufa	Maytenus	Celastraceae	1300	2200
200011370	Rubus calycinoides	Rubus	Rosaceae	1300	2100
242425747	Stephania glandulifera	Stellaria	Caryophyllaceae	1300	2100
242421072	Caralluma staintonii	Caralluma	Asclepiadaceae	1300	2100
242425048	Rubia manjith	Rubia	Rubiaceae	1200	2100
242331097	Macropanax dispermus	Macropanax	Araliaceae	1200	2200
242425810	Strobilanthes tamburensis	Strobilanthes	Acanthaceae	1200	2100
242421179	Caryopteris foetida	Caryopteris	Verbenaceae	1200	2200
242423618	Juglans regia var. kamaonia	Juglans	Juglandaceae	1200	2100
242354920	Vitis parvifolia	Vitis	Vitaceae	1200	2100
200027379	Dictyospermum scaberrimum	Dictyospermum	Commelinaceae	1200	2100
242353027	Tripogon trifidus	Tripogon	Poaceae	1200	2100
242420469	Arachne cordifolia	Arachne	Euphorbiaceae	1200	2100
242426069	Turpinia nepalensis	Turpinia	Staphyleaceae	1200	2100
242422526	Galium hirtiflorum	Galium	Rubiaceae	1200	2200
200005355	Pinus roxburghii	Pinus	Pinaceae	1100	2100
242424802	Pycreus diaphanus	Pycreus	Cyperaceae	1100	2100
200012276	Phaseolus lunatus	Phaseolus	Fabaceae	1100	2100
242100038	Chenopodium ficifolium	Chenopodium	Chenopodiaceae	1100	2100
200022150	Luculia gratissima	Luculia	Rubiaceae	1000	2100
200018843	Ipomoea batatas	Ipomoea	Convolvulaceae	1000	2200
200011088	Potentilla kleiniana	Potentilla	Rosaceae	1000	2200
242423203	Maytenus thomsonii	Maytenus	Celastraceae	1000	2100
200006321	Trema orientalis	Trema	Ulmaceae	1000	2100
200011973	Caesalpinia decapetala	Caesalpinia	Fabaceae	1000	2200
242424263	Persicaria pubescens var. acuminata	Persicaria	Polygonaceae	1000	2100
200015085	Epilobium hirsutum	Epilobium	Onagraceae	900	2100
200014159	Schima wallichii	Schima	Theaceae	900	2100
242426264	Wahlenbergia peduncularis	Wahlenbergia	Campanulaceae	900	2100
242421181	Caryopteris nepalensis	Caryopteris	Verbenaceae	900	2100
242421933	Desmodium concinnum var. retusum	Desmodium	Fabaceae	900	2200
200014035	Camellia kissi	Camellia	Theaceae	900	2200
242421502	Coix lachryma-jobi	Coix	Poaceae	900	2100
200027313	Remusatia vivipara	Remusatia	Araceae	900	2100
242414782	Osyris quadripartita	Osyris	Santalaceae	900	2200
242422550	Garnotia emodi	Garnotia	Poaceae	900	2100
200028110	Dioscorea glabra	Dioscorea	Dioscoreaceae	900	2200
200020564	Physalis peruviana	Physalis	Solanaceae	900	2200
242317606	Desmodium sequax	Desmodium	Fabaceae	800	2200
200021939	Rhynchoglossum obliquum	Rhynchoglossum	Gesneriaceae	800	2100
242422969	Hypericum oblongifolium	Hypericum	Clusiaceae	800	2100
242422972	Hypericum podocarpoides	Hypericum	Clusiaceae	800	2100
242422370	Eupatorium adenophorum	Eupatorium	Asteraceae	850	2200
200023700	Cirsium verutum	Cirsium	Asteraceae	750	2200
200014002	Saurauia napaulensis	Saurauia	Saurauiaceae	750	2100
200019308	Caryopteris odorata	Caryopteris	Verbenaceae	400	2100
200027670	Gloriosa superba	Gloriosa	Colchicaceae	400	2200
242423568	Orthosiphon incurvus var. incurvus	Orthosiphon	Lamiaceae	400	2100
242426207	Vigna mungo	Vigna	Fabaceae	450	2100
242354388	Vigna umbellata	Vigna	Fabaceae	450	2100
242313640	Clematis roylei	Clematis	Ranunculaceae	450	2200
200012059	Crotalaria albida	Crotalaria	Fabaceae	450	2200
242355717	Zornia gibbosa	Zornia	Fabaceae	450	2200
242424319	Pholidota protracta	Pholidota	Orchidaceae	500	2100
200015478	Centella asiatica	Centella	Apiaceae	500	2100
242420593	Asparagus racemosus var. racemosus	Asparagus	Asparagaceae	600	2100
210000672	Gongronema napalense	Gongronema	Asclepiadaceae	600	2100
200025016	Capillipedium assimile	Capillipedium	Poaceae	600	2100
242422984	Ilex excelsa forma excelsa	Ilex	Aquifoliaceae	600	2100
242425413	Scutellaria repens	Scutellaria	Lamiaceae	600	2100
242336799	Persicaria tenella var. kawagoeana	Persicaria	Polygonaceae	600	2100
200019860	Mosla dianthera	Mosla	Lamiaceae	700	2100
242352089	Themeda caudata	Themeda	Poaceae	700	2100
200026266	Setaria geniculata	Setaria	Poaceae	700	2200
200012020	Cassia floribunda	Cassia	Fabaceae	700	2200
242308467	Bidens pilosa var. minor	Bidens	Asteraceae	700	2100
242000913	Stellaria nepalensis	Stellaria	Caryophyllaceae	700	2200
200012199	Lespedeza tomentosa	Lespedeza	Fabaceae	2200	2300
242333140	Muhlenbergia huegelii	Muhlenbergia	Poaceae	2100	2300
200012710	Rhus punjabensis	Rhus	Anacardiaceae	2100	2300
242323896	Goodyera foliosa	Goodyera	Orchidaceae	2100	2300
242425987	Toona serrata	Toona	Meliaceae	2100	2300
242425027	Rosularia adenotricha	Rosularia	Crassulaceae	2150	2250
242421375	Cirsium wallichii var. wallichii	Cirsium	Asteraceae	2150	2250
242424065	Paeonia emodi forma glabrata	Paeonia	Paeoniaceae	2150	2250
242424195	Pedicularis terrenoflora	Pedicularis	Scrophulariaceae	2150	2250
242421278	Chaerophyllum acuminatum	Chaerophyllum	Apiaceae	2150	2250
242420532	Aristolochia nakaoi	Aristolochia	Aristolochiaceae	2150	2250
242425735	Stellaria monosperma forma scabrifolia	Stellaria	Caryophyllaceae	2150	2250
242420637	Astragalus stipulatus var. phulchokiensis	Astragalus	Fabaceae	2150	2250
200017792	Ligustrum compactum	Ligustrum	Oleaceae	2000	2300
242319895	Elatostema dissectum	Elatostema	Urticaceae	2000	2300
242424035	Otochilus porrectus	Otochilus	Orchidaceae	1900	2300
242423967	Lonicera glabrata	Lonicera	Caprifoliaceae	1900	2300
200012668	Sarcococca saligna	Sarcococca	Buxaceae	1900	2300
242421994	Didymocarpus macrophyllus	Didymocarpus	Gesneriaceae	1800	2300
220006228	Hemipilia cordifolia	Hemipilia	Orchidaceae	1800	2300
200025606	Isachne albens	Isachne	Poaceae	1800	2300
242421945	Desmodium microphyllum var. microphyllum	Desmodium	Fabaceae	1800	2300
200011889	Apios carnea	Apios	Fabaceae	1800	2300
242421616	Cotoneaster bacillaris	Cotoneaster	Rosaceae	1800	2300
242425962	Thunbergia lutea	Thunbergia	Acanthaceae	1800	2300
222000061	Eriocaulon cinereum	Eriocaulon	Eriocaulaceae	1800	2300
200027403	Juncus effusus	Juncus	Juncaceae	1800	2300
200014365	Viola hamiltoniana	Viola	Violaceae	1800	2300
242423283	Microstegium petiolare	Microstegium	Poaceae	1700	2300
200011399	Rubus ellipticus	Rubus	Rosaceae	1700	2300
200016662	Vaccinium gaultheriifolium	Vaccinium	Ericaceae	1600	2300
242422085	Dufrenoya granulata	Dufrenoya	Santalaceae	1600	2300
200012690	Dobinea vulgaris	Dobinea	Anacardiaceae	1500	2300
200014514	Daphne papyracea	Daphne	Thymelaeaceae	1500	2300
200028724	Kingidium taenialis	Kingidium	Orchidaceae	1500	2300
242314020	Coelogyne longipes	Coelogyne	Orchidaceae	1500	2300
200020514	Cestrum aurantiacum	Cestrum	Solanaceae	1500	2300
200020515	Cestrum elegans	Cestrum	Solanaceae	1500	2300
242422373	Eupatorium cannabinum var. heterophyllum	Eupatorium	Asteraceae	1500	2300
210000857	Jasminum dispermum	Jasminum	Oleaceae	1500	2300
200006984	Amaranthus lividus	Amaranthus	Amaranthaceae	1500	2300
242421128	Carex longipes	Carex	Cyperaceae	1400	2300
242421843	Daphniphyllum himalense var. chartaceum	Daphniphyllum	Daphniphyllaceae	1400	2300
210000714	Hoya longifolia	Hoya	Asclepiadaceae	1400	2300
242348188	Senecio buimalia	Senecio	Asteraceae	1400	2300
200028145	Belamcanda chinensis	Belamcanda	Iridaceae	1300	2300
242424148	Pedicularis bifida	Pedicularis	Scrophulariaceae	1300	2300
242424973	Rhynchosia pseudo-cajan	Rhynchosia	Fabaceae	1300	2300
200006092	Myrica esculenta	Myrica	Myricaceae	1200	2300
200019773	Leucas ciliata	Leucas	Lamiaceae	1200	2300
200028605	Cryptochilus luteus	Cryptochilus	Orchidaceae	1200	2300
242426152	Vanda cristata	Vanda	Orchidaceae	1200	2300
200016873	Myrsine africana	Myrsine	Myrsinaceae	1200	2300
200022796	Trichosanthes tricuspidata	Trichosanthes	Cucurbitaceae	1200	2300
200018636	Hoya fusca	Hoya	Asclepiadaceae	1200	2300
242414643	Zeuxine flava	Zeuxine	Orchidaceae	1200	2300
242423481	Oenothera erythrosepala	Oenothera	Onagraceae	1200	2300
242348431	Senecio nudicaulis	Senecio	Asteraceae	1100	2300
200022980	Lobelia pyramidalis	Lobelia	Campanulaceae	1100	2300
242423318	Mimulus nepalensis var. nepalensis	Mimulus	Scrophulariaceae	1100	2300
200024857	Arthraxon lanceolatus	Arthraxon	Poaceae	1000	2300
242423645	Justicia diffusa	Justicia	Acanthaceae	1000	2300
200011343	Rubus acuminatus	Rubus	Rosaceae	1000	2300
200006980	Amaranthus caudatus	Amaranthus	Amaranthaceae	1000	2300
200021677	Chirita urticifolia	Chirita	Gesneriaceae	900	2300
242414509	Tithonia rotundifolia	Tithonia	Asteraceae	900	2300
200014057	Eurya cerasifolia	Eurya	Theaceae	900	2300
242420833	Boehmeria ternifolia	Boehmeria	Urticaceae	900	2300
200026267	Setaria glauca	Setaria	Poaceae	900	2300
200023531	Bidens bipinnata	Bidens	Asteraceae	900	2300
242100096	Persicaria hydropiper	Persicaria	Polygonaceae	900	2300
200021659	Chirita pumila	Chirita	Gesneriaceae	910	2300
200013722	Hibiscus syriacus	Hibiscus	Malvaceae	910	2300
242420504	Argyreia hookeri	Argyreia	Convolvulaceae	800	2300
242421043	Canscora decussata	Canscora	Gentianaceae	750	2300
242313928	Codariocalyx motorius	Codariocalyx	Fabaceae	400	2300
200006252	Castanopsis tribuloides	Castanopsis	Fagaceae	450	2300
200014988	Osbeckia nepalensis	Osbeckia	Melastomataceae	450	2300
200020717	Lindernia antipoda	Lindernia	Scrophulariaceae	500	2300
200012113	Desmodium triflorum	Desmodium	Fabaceae	600	2300
242337223	Pholidota articulata	Pholidota	Orchidaceae	600	2300
200006582	Viscum album	Viscum	Loranthaceae	600	2300
242422451	Ficus palmata	Ficus	Moraceae	600	2300
200027350	Lemna perpusilla	Lemna	Lemnaceae	600	2300
220012744	Spermadictyon suaveolens	Spermadictyon	Rubiaceae	700	2300
200026399	Themeda anathera	Themeda	Poaceae	700	2300
200025089	Cymbopogon distans	Cymbopogon	Poaceae	2300	2400
242420241	Agrostis sikkimensis	Agrostis	Poaceae	2300	2400
242423003	Impatiens uncipetala	Impatiens	Balsaminaceae	2200	2400
200014434	Viola thomsonii	Viola	Violaceae	2200	2400
200011334	Rosa webbiana	Rosa	Rosaceae	2250	2350
242425497	Semiarundinaria pantlingii	Semiarundinaria	Poaceae	2250	2350
200015349	Anethum graveolens	Anethum	Apiaceae	2250	2350
200015555	Foeniculum vulgare	Foeniculum	Apiaceae	2250	2350
200015684	Oenanthe hookeri	Oenanthe	Apiaceae	2250	2350
200024006	Helianthus tuberosus	Helianthus	Asteraceae	2250	2350
200012998	Acer hookeri	Acer	Aceraceae	2250	2350
200024901	Avena fatua var. glabrata	Avena	Poaceae	2250	2350
200015566	Heracleum canescens	Heracleum	Apiaceae	2250	2350
200009201	Arabidopsis thaliana	Arabidopsis	Brassicaceae	2250	2350
200009205	Arabidopsis wallichii	Arabidopsis	Brassicaceae	2250	2350
200009210	Arabis amplexicaulis	Arabis	Brassicaceae	2250	2350
242420466	Arabis pangicensis	Arabis	Brassicaceae	2250	2350
200026429	Tripogon purpurascens	Tripogon	Poaceae	2250	2350
242423663	Justicia tukuchensis	Justicia	Acanthaceae	2250	2350
242422991	Impatiens scullyi	Impatiens	Balsaminaceae	2250	2350
200014279	Elatine triandra	Elatine	Elatinaceae	2250	2350
242421710	Cuscuta europaea var. nepalensis	Cuscuta	Convolvulaceae	2250	2350
242422433	Ficus arnottiana var. subcostata	Ficus	Moraceae	2250	2350
242425070	Rubus hoffmeisterianus	Rubus	Rosaceae	2250	2350
242425742	Stellaria webbiana	Stellaria	Caryophyllaceae	2250	2350
200017013	Lysimachia evalvis	Lysimachia	Primulaceae	2250	2350
200028406	Hedychium spicatum var. acuminatum	Hedychium	Zingiberaceae	2100	2400
242422244	Erianthus filifolius	Erianthus	Poaceae	2100	2400
242421965	Deutzia bhutanensis	Deutzia	Hydrangeaceae	2100	2400
242426254	Vitis pedicellata	Vitis	Vitaceae	2100	2400
242421628	Cotoneaster marginatus	Cotoneaster	Rosaceae	2100	2400
242420511	Argyrolobium flaccidum	Argyrolobium	Fabaceae	2100	2400
242313321	Clausena dentata	Clausena	Rutaceae	2100	2400
242423060	Impatiens bicolor	Impatiens	Balsaminaceae	2100	2400
242420931	Bulbophyllum hookeri	Bulbophyllum	Orchidaceae	2100	2400
242426222	Viola glaucescens	Viola	Violaceae	2100	2400
242350475	Stephania gracilenta	Stellaria	Caryophyllaceae	2100	2400
242100101	Persicaria longiseta	Persicaria	Polygonaceae	2100	2400
220010649	Pleione praecox	Pleione	Orchidaceae	2000	2400
242420592	Asparagus penicillatus	Asparagus	Asparagaceae	2000	2400
242301499	Aesculus indica	Aesculus	Hippocastanaceae	1900	2400
242425654	Sonerila khasiana	Sonerila	Melastomataceae	1900	2400
242000213	Arenaria neelgherrensis	Arenaria	Caryophyllaceae	1800	2400
242423876	Lilium wallichianum var. neilgherrense	Lilium	Liliaceae	1800	2400
242422101	Echinochloa crus-galli var. breviseta	Echinochloa	Poaceae	1800	2400
242425403	Scrophularia bheriensis	Scrophularia	Scrophulariaceae	1800	2400
242316337	Cymbidium erythraeum	Cymbidium	Orchidaceae	1800	2400
242332126	Meliosma simplicifolia subsp. yunnanensis	Meliosma	Sabiaceae	1800	2400
242348570	Senecio triligulatus	Senecio	Asteraceae	1800	2400
242331403	Mallotus nepalensis	Mallotus	Euphorbiaceae	1700	2400
220003560	Cryptochilus sanguineus	Cryptochilus	Orchidaceae	1600	2400
242333084	Morus serrata	Morus	Moraceae	1600	2400
242420514	Arisaema concinnum	Arisaema	Araceae	1600	2400
200018978	Ehretia macrophylla	Ehretia	Cordiaceae	1600	2400
242423997	Loranthus odoratus	Loranthus	Loranthaceae	1600	2400
242422292	Eriocaulon viride	Eriocaulon	Eriocaulaceae	1600	2400
242308705	Boehmeria hamiltoniana	Boehmeria	Urticaceae	1600	2400
200028542	Bulbophyllum cylindraceum	Bulbophyllum	Orchidaceae	1600	2400
242426214	Viola betonicifolia subsp. betonicifolia	Viola	Violaceae	1600	2400
200014424	Viola sikkimensis	Viola	Violaceae	1600	2400
200011227	Rosa brunonii	Rosa	Rosaceae	1500	2400
200027392	Streptolirion volubile	Streptolirion	Commelinaceae	1500	2400
200021644	Chirita macrophylla	Chirita	Gesneriaceae	1500	2400
242342750	Quercus leucotrichophora	Quercus	Fagaceae	1500	2400
242334546	Ophiorrhiza succirubra	Ophiorrhiza	Rubiaceae	1500	2400
200027312	Remusatia hookeriana	Remusatia	Araceae	1500	2400
242317014	Debregeasia salicifolia	Debregeasia	Urticaceae	1500	2400
200027381	Murdannia divergens	Murdannia	Commelinaceae	1500	2400
242412323	Begonia palmata	Begonia	Begoniaceae	1500	2400
242422642	Glochidion metanubigenum	Glochidion	Euphorbiaceae	1500	2400
242420483	Ardisia macrocarpa	Ardisia	Myrsinaceae	1500	2400
242346344	Sambucus hookeri	Sambucus	Sambucaceae	1400	2400
200007000	Cyathula tomentosa	Cyathula	Amaranthaceae	1400	2400
242426091	Uraria lagopus var. lagopus	Uraria	Fabaceae	1400	2400
242423199	Marsdenia roylei	Marsdenia	Asclepiadaceae	1400	2400
242425064	Rubus griffithii	Rubus	Rosaceae	1400	2400
242344727	Rhus javanica	Rhus	Anacardiaceae	1300	2400
242424967	Rhus succedanea var. succedanea	Rhus	Anacardiaceae	1300	2400
242341444	Prunus cerasoides	Prunus	Rosaceae	1300	2400
242314025	Coelogyne ochracea	Coelogyne	Orchidaceae	1300	2400
242421568	Coriaria napalensis	Coriaria	Coriariaceae	1200	2400
200027282	Gonatanthus pumilus	Gonatanthus	Araceae	1200	2400
242421839	Daphne sureil	Daphne	Thymelaeaceae	1200	2400
200020374	Scutellaria scandens	Scutellaria	Lamiaceae	1200	2400
200020473	Teucrium quadrifarium	Teucrium	Lamiaceae	1200	2400
242424966	Rhus succedanea var. sphaerocarpa	Rhus	Anacardiaceae	1100	2400
200012683	Cotinus coggygria	Cotinus	Anacardiaceae	1100	2400
200027401	Juncus bufonius	Juncus	Juncaceae	1100	2400
242423128	Lysimachia alternifolia	Lysimachia	Primulaceae	1100	2400
242424129	Passiflora napalensis	Passiflora	Passifloraceae	1000	2400
200022994	Pratia nummularia	Pratia	Campanulaceae	1000	2400
200021839	Lysionotus serratus	Lysionotus	Gesneriaceae	1000	2400
200019563	Craniotome furcata	Craniotome	Lamiaceae	1000	2400
200019389	Premna interrupta	Premna	Verbenaceae	1000	2400
242422552	Garnotia tenella	Garnotia	Poaceae	1000	2400
210000237	Ceropegia longifolia	Ceropegia	Asclepiadaceae	1000	2400
242422345	Euodia fraxinifolia	Euodia	Rutaceae	1000	2400
210000135	Buddleja paniculata	Buddleja	Loganiaceae	1000	2400
200006629	Aristolochia tagala	Aristolochia	Aristolochiaceae	1000	2400
242420309	Ampelocissus rugosa	Ampelocissus	Vitaceae	1000	2400
200026356	Sporobolus fertilis	Sporobolus	Poaceae	1000	2400
242422006	Digitaria stricta var. stricta	Digitaria	Poaceae	1000	2400
200021742	Didymocarpus villosus	Didymocarpus	Gesneriaceae	900	2400
200006380	Morus australis	Morus	Moraceae	900	2400
200010115	Dichroa febrifuga	Dichroa	Hydrangeaceae	900	2400
200019436	Verbena officinalis	Verbena	Verbenaceae	900	2400
242323277	Geranium ocellatum	Geranium	Geraniaceae	900	2400
210000743	Ipomoea purpurea	Ipomoea	Convolvulaceae	910	2400
242424217	Pentasachme wallichii	Pentasachme	Asclepiadaceae	800	2400
200006407	Gonostegia hirta	Gonostegia	Urticaceae	500	2400
210000977	Leucas mollissima var. mollissima	Leucas	Lamiaceae	500	2400
200006413	Oreocnide frutescens	Oreocnide	Urticaceae	500	2400
242351678	Tetrastigma serrulatum	Tetrastigma	Vitaceae	500	2400
242422177	Ephemerantha macraei	Ephemerantha	Orchidaceae	500	2400
200019964	Perilla frutescens	Perilla	Lamiaceae	600	2400
242319661	Echinochloa colona	Echinochloa	Poaceae	600	2400
242356513	Sesamum orientale	Sesamum	Pedaliaceae	600	2400
242100091	Persicaria capitata	Persicaria	Polygonaceae	600	2400
230002118	Eusteralis cruciata	Eusteralis	Lamiaceae	600	2400
200018909	Porana racemosa	Porana	Convolvulaceae	610	2400
242420500	Argyreia argentea var. venusta	Argyreia	Convolvulaceae	610	2400
242422102	Echinochloa crus-galli var. crus-galli	Echinochloa	Poaceae	700	2400
200020712	Lindenbergia grandiflora	Lindenbergia	Scrophulariaceae	700	2400
242413768	Neanotis hirsuta	Neanotis	Rubiaceae	700	2400
242352677	Trichilia connaroides	Trichilia	Meliaceae	700	2400
242422291	Eriocaulon trisectoides	Eriocaulon	Eriocaulaceae	700	2400
242423007	Imperata cylindrica var. cylindrica	Imperata	Poaceae	700	2400
200020300	Scutellaria discolor	Scutellaria	Lamiaceae	700	2400
200010913	Malus pumila	Malus	Rosaceae	2400	2500
200020114	Rabdosia lophanthoides var. graciliflora	Rabdosia	Lamiaceae	2400	2500
200012066	Crotalaria medicaginea	Crotalaria	Fabaceae	2400	2500
200011348	Rubus alexeterius	Rubus	Rosaceae	2400	2500
200012320	Sophora glauca	Sophora	Fabaceae	2400	2500
242424839	Quercus mespilifolioides	Quercus	Fagaceae	2300	2500
242338088	Pilea obesa	Pilea	Urticaceae	2300	2500
242420984	Calanthe mannii	Calanthe	Orchidaceae	2300	2500
200009933	Sedum filipes	Sedum	Crassulaceae	2350	2450
242421335	Chrysosplenium trichospermum	Chrysosplenium	Saxifragaceae	2350	2450
242425541	Serissa japonica	Serissa	Rubiaceae	2350	2450
200010029	Sinocrassula indica	Sinocrassula	Crassulaceae	2350	2450
242101092	Carex serotina	Carex	Cyperaceae	2350	2450
242423048	Isachne scabrosa	Isachne	Poaceae	2350	2450
242349348	Smilacina fusca var. fusca	Smilacina	Convallariaceae	2350	2450
242424530	Polygonatum brevistylum	Polygonatum	Convallariaceae	2350	2450
220008088	Malva sylvestris	Malva	Malvaceae	2350	2450
200015582	Heracleum obtusifolium	Heracleum	Apiaceae	2350	2450
242421610	Corylus jacquemontii	Corylus	Corylaceae	2350	2450
200028766	Oberonia caulescens	Oberonia	Orchidaceae	2350	2450
242425855	Tagetes minuta	Tagetes	Asteraceae	2350	2450
242425615	Smilax microphylla subsp. elongata	Smilax	Smilacaceae	2350	2450
242422386	Euphorbia maddeni	Euphorbia	Euphorbiaceae	2350	2450
242321523	Euphorbia sikkimensis	Euphorbia	Euphorbiaceae	2350	2450
200026804	Fimbristylis pierotii	Fimbristylis	Cyperaceae	2350	2450
242420926	Bulbophyllum dyerianum	Bulbophyllum	Orchidaceae	2350	2450
230003350	Lycianthes biflora subsp. lysimachioides	Lycianthes	Solanaceae	2350	2450
200010040	Tillaea pentandra	Tillaea	Crassulaceae	2350	2450
242318042	Digitaria stricta var. glabrescens	Digitaria	Poaceae	2350	2450
200025821	Panicum miliaceum	Panicum	Poaceae	2350	2450
200024799	Agrostis myriantha	Agrostis	Poaceae	2350	2450
200013365	Rhamnus bodinieri	Rhamnus	Rhamnaceae	2350	2450
242421073	Cardamine elegantula	Cardamine	Brassicaceae	2350	2450
242426094	Urginea indica	Urginea	Liliaceae	2350	2450
242426217	Viola betonicifolia var. jaunsariensis	Viola	Violaceae	2200	2500
242000916	Stellaria ovatifolia	Stellaria	Caryophyllaceae	2200	2500
242425737	Stellaria patens var. ovatifolia	Stellaria	Caryophyllaceae	2200	2500
242424075	Panax pseudo-ginseng subsp. pseudo-ginseng	Panax	Araliaceae	2100	2500
200019808	Melissa flava	Melissa	Lamiaceae	2100	2500
242343934	Rhododendron griffithianum	Rhododendron	Ericaceae	2100	2500
242420054	Abies pindrow	Abies	Pinaceae	2100	2500
242425708	Spiraea vacciniifolia	Spiraea	Rosaceae	2100	2500
242332319	Michelia doltsopa	Michelia	Magnoliaceae	2100	2500
242316359	Cymbidium longifolium	Cymbidium	Orchidaceae	2100	2500
200024889	Arundo donax	Arundo	Poaceae	2100	2440
242345486	Rubus indotibetanus	Rubus	Rosaceae	2100	2500
242421348	Cinnamomum glaucescens	Cinnamomum	Lauraceae	2000	2500
200005268	Cedrus deodara	Cedrus	Pinaceae	2000	2500
200024392	Rhynchospermum verticillatum	Rhynchospermum	Asteraceae	2000	2500
242316347	Cymbidium hookerianum	Cymbidium	Orchidaceae	2000	2500
242424236	Peristylus richardianus	Peristylus	Orchidaceae	2000	2500
242423204	Mazus dentatus	Mazus	Scrophulariaceae	2000	2500
242426072	Tylophora tenerrima	Tylophora	Asclepiadaceae	2000	2500
242421274	Ceropegia meleagris	Ceropegia	Asclepiadaceae	2000	2500
242319924	Elatostema hookerianum	Elatostema	Urticaceae	2000	2500
200017657	Symplocos glomerata	Symplocos	Symplocaceae	2000	2500
200028121	Dioscorea melanophyma	Dioscorea	Dioscoreaceae	2000	2500
200018905	Porana grandiflora	Porana	Convolvulaceae	1900	2500
242343744	Rhododendron dalhousiae	Rhododendron	Ericaceae	1800	2500
242422958	Hypericum dyeri	Hypericum	Clusiaceae	1800	2500
242328005	Lactuca dolichophylla	Lactuca	Asteraceae	1700	2500
242327361	Ixeris makinoana	Ixeris	Asteraceae	1700	2500
200028633	Dendrobium candidum	Dendrobium	Orchidaceae	1700	2500
200016082	Toricellia tiliifolia	Toricellia	Toricelliaceae	1600	2500
242349295	Skimmia arborescens	Skimmia	Rutaceae	1600	2500
200015690	Oenanthe thomsonii	Oenanthe	Apiaceae	1600	2500
242422125	Elaeagnus tricholepis	Elaeagnus	Elaeagnaceae	1600	2500
200028646	Dendrobium longicornu	Dendrobium	Orchidaceae	1600	2500
242422235	Eria alba	Eria	Orchidaceae	1600	2500
242311611	Cayratia thomsonii	Cayratia	Vitaceae	1600	2500
242000935	Stellaria vestita	Stellaria	Caryophyllaceae	1600	2500
200007063	Silene conoidea	Silene	Caryophyllaceae	1500	2500
242425826	Swertia chirayita	Swertia	Gentianaceae	1500	2500
200022856	Asyneuma fulgens	Asyneuma	Campanulaceae	1500	2500
242422285	Eriobotrya hookeriana	Eriobotrya	Rosaceae	1500	2500
200019651	Elsholtzia pilosa	Elsholtzia	Lamiaceae	1500	2500
242422122	Elaeagnus infundibularis	Elaeagnus	Elaeagnaceae	1500	2500
242422769	Habenaria stenopetala var. stenopetala	Habenaria	Orchidaceae	1500	2500
242421878	Delphinium scabriflorum	Delphinium	Ranunculaceae	1500	2500
200012344	Trifolium repens	Trifolium	Fabaceae	1500	2500
242422732	Gynura cusimbua	Gynura	Asteraceae	1500	2500
242420526	Arisaema tortuosum var. curvatum	Arisaema	Araceae	1500	2500
242413818	Oberonia falcata	Oberonia	Orchidaceae	1500	2500
242421739	Cynanchum dalhousiae	Cynanchum	Asclepiadaceae	1500	2500
242337390	Phyllanthus clarkei	Phyllanthus	Euphorbiaceae	1500	2500
242308741	Boehmeria platyphylla var. canescens	Boehmeria	Urticaceae	1500	2500
242325766	Hydrocotyle himalaica	Hydrocotyle	Apiaceae	1500	2500
242423301	Millettia nepalensis	Millettia	Fabaceae	1500	2500
242323042	Gamochaeta pensylvanica	Gamochaeta	Asteraceae	1500	2500
200024066	Inula rubricaulis	Inula	Asteraceae	1400	2500
200027598	Chlorophytum nepalense	Chlorophytum	Anthericaceae	1400	2500
200006370	Ficus sarmentosa	Ficus	Moraceae	1400	2500
200027977	Tricyrtis maculata	Tricyrtis	Convallariaceae	1300	2500
200005537	Houttuynia cordata	Houttuynia	Saururaceae	1300	2500
242421973	Dicentra macrocapnos	Dicentra	Papaveraceae	1300	2500
242422915	Hoya edenii	Hoya	Asclepiadaceae	1300	2500
200024677	Zinnia peruviana	Zinnia	Asteraceae	1300	2500
200014046	Eurya acuminata	Eurya	Theaceae	1300	2500
242338124	Pilea scripta	Pilea	Urticaceae	1300	2500
220008659	Misopates orontium	Misopates	Scrophulariaceae	1300	2500
242425944	Thalictrum punduanum	Thalictrum	Ranunculaceae	1200	2500
200007693	Clematis napaulensis	Clematis	Ranunculaceae	1200	2500
200011172	Pyracantha crenulata	Pyracantha	Rosaceae	1200	2500
242420731	Berberis asiatica	Berberis	Berberidaceae	1200	2500
242421023	Campanula sylvatica	Campanula	Campanulaceae	1200	2500
200022433	Viburnum cotinifolium	Viburnum	Sambucaceae	1200	2500
200022434	Viburnum cylindricum	Viburnum	Sambucaceae	1200	2500
242338154	Pilea umbrosa	Pilea	Urticaceae	1200	2500
200022974	Lobelia heyneana	Lobelia	Campanulaceae	1200	2500
242349620	Sonchus wightianus subsp. wallichianus	Sonchus	Asteraceae	1100	2500
240010126	Oenothera rosea	Oenothera	Onagraceae	1100	2500
242355514	Zanthoxylum armatum	Zanthoxylum	Rutaceae	1100	2500
242000394	Clematis puberula	Clematis	Ranunculaceae	1000	2500
200006242	Castanopsis hystrix	Castanopsis	Fagaceae	1000	2500
200010823	Duchesnea indica	Duchesnea	Rosaceae	1000	2500
242423402	Neanotis wightiana	Neanotis	Rubiaceae	1000	2500
230001193	Coleus barbatus	Coleus	Lamiaceae	1000	2500
200017680	Symplocos paniculata	Symplocos	Symplocaceae	1000	2500
200005546	Peperomia tetraphylla	Peperomia	Piperaceae	1000	2500
242350474	Stephania glabra	Stellaria	Caryophyllaceae	1000	2500
242327956	Lablab purpureus	Lablab	Fabaceae	1000	2500
200011829	Stranvaesia nussia	Stranvaesia	Rosaceae	900	2500
200027324	Sauromatum venosum	Sauromatum	Araceae	900	2500
242422145	Elatostema sessile var. polycephalum	Elatostema	Urticaceae	900	2500
200005542	Peperomia heyneana	Peperomia	Piperaceae	900	2500
200024124	Laggera alata	Laggera	Asteraceae	800	2500
200024837	Apluda mutica	Apluda	Poaceae	800	2500
242423611	Jasminum nepalense	Jasminum	Oleaceae	800	2500
200022727	Thladiantha cordifolia	Thladiantha	Cucurbitaceae	400	2500
200005578	Piper mullesua	Piper	Piperaceae	400	2500
200023708	Conyza canadensis	Conyza	Asteraceae	450	2500
242421997	Didymocarpus pedicellatus	Didymocarpus	Gesneriaceae	500	2500
200024877	Arundinella nepalensis	Arundinella	Poaceae	500	2500
242425651	Sonchus wightianus subsp. wightianus	Sonchus	Asteraceae	600	2500
200023835	Dichrocephala benthamii	Dichrocephala	Asteraceae	600	2500
200015610	Hydrocotyle sibthorpioides	Hydrocotyle	Apiaceae	600	2500
242421194	Cassia mimosoides subsp. mimosoides	Cassia	Fabaceae	700	2500
242329884	Liparis viridiflora	Liparis	Orchidaceae	700	2500
200010765	Cotoneaster nitidus	Cotoneaster	Rosaceae	2500	2600
200018816	Cuscuta gigantea	Cuscuta	Convolvulaceae	2500	2600
230001203	Colquhounia coccinea var. vestita	Colquhounia	Lamiaceae	2400	2600
242422874	Herminium mackinnonii	Herminium	Orchidaceae	2400	2600
242423352	Muhlenbergia duthieana	Muhlenbergia	Poaceae	2400	2600
242317634	Desmodium williamsii	Desmodium	Fabaceae	2400	2600
242423804	Lespedeza gerardiana	Lespedeza	Fabaceae	2400	2600
200016604	Rhododendron virgatum	Rhododendron	Ericaceae	2400	2600
242424377	Pilea ternifolia var. exmucronata	Pilea	Urticaceae	2400	2600
242347493	Schizachyrium delavayi	Schizachyrium	Poaceae	2400	2600
242425086	Rubus niveus var. rosaefolius	Rubus	Rosaceae	2400	2600
242425564	Silene falconeriana	Silene	Caryophyllaceae	2450	2550
242425831	Swertia lurida	Swertia	Gentianaceae	2450	2550
242422120	Elaeagnus caudata var. aliena	Elaeagnus	Elaeagnaceae	2450	2550
242335203	Oxytropis mollis	Oxytropis	Fabaceae	2450	2550
242422678	Goodyera vittata	Goodyera	Orchidaceae	2450	2550
242317301	Dendrobium porphyrochilum	Dendrobium	Orchidaceae	2450	2550
200023836	Dichrocephala chrysanthemifolia	Dichrocephala	Asteraceae	2450	2550
242424382	Piloselloides hirsuta	Piloselloides	Asteraceae	2450	2550
200015400	Apium graveolens	Apium	Apiaceae	2450	2550
200023982	Gnaphalium hypoleucum	Gnaphalium	Asteraceae	2450	2550
200028727	Liparis cathcartii	Liparis	Orchidaceae	2450	2550
242422514	Galium asperuloides subsp. asperuloides	Galium	Rubiaceae	2450	2550
200027544	Allium tuberosum	Allium	Alliaceae	2300	2600
242422418	Festuca gigantea	Festuca	Poaceae	2300	2600
242424661	Potentilla nepalensis	Potentilla	Rosaceae	2300	2600
242341439	Prunus carmesina	Prunus	Rosaceae	2300	2600
242422350	Euonymus fimbriatus	Euonymus	Celastraceae	2300	2600
242420983	Calanthe brevicornu	Calanthe	Orchidaceae	2300	2600
242420987	Calanthe trulliformis	Calanthe	Orchidaceae	2300	2600
200023533	Bidens cernua	Bidens	Asteraceae	2300	2600
242317858	Dicentra roylei	Dicentra	Papaveraceae	2200	2600
242421226	Celastrus hookeri	Celastrus	Celastraceae	2200	2600
200014238	Hypericum petiolulatum	Hypericum	Clusiaceae	2200	2600
200008702	Cinnamomum glanduliferum	Cinnamomum	Lauraceae	2100	2600
242423288	Microtoena nepalensis	Microtoena	Lamiaceae	2100	2600
242420577	Arundinella birmanica	Arundinella	Poaceae	2100	2600
242321195	Euodia ruticarpa	Euodia	Rutaceae	2100	2600
200020608	Solanum tuberosum	Solanum	Solanaceae	2100	2600
242327233	Isopyrum adiantifolium	Isopyrum	Ranunculaceae	2000	2600
200027865	Polygonatum punctatum	Polygonatum	Convallariaceae	2000	2600
200028666	Eria graminifolia	Eria	Orchidaceae	2000	2600
200008835	Litsea elongata	Litsea	Lauraceae	2000	2600
242424243	Persea gammieana	Persea	Lauraceae	2000	2600
200017649	Symplocos dryophila	Symplocos	Symplocaceae	2000	2600
242420632	Astragalus polyacanthus	Astragalus	Fabaceae	2000	2600
242421886	Delphinium williamsii	Delphinium	Ranunculaceae	1900	2600
200027195	Arisaema erubescens	Arisaema	Araceae	1900	2600
242423062	Impatiens bicornuta var. bicornuta	Impatiens	Balsaminaceae	1900	2600
242426262	Wahlenbergia hirsuta	Wahlenbergia	Campanulaceae	1800	2600
230004607	Phtheirospermum glandulosum	Phtheirospermum	Scrophulariaceae	1800	2600
242336015	Parthenocissus semicordata	Parthenocissus	Vitaceae	1800	2600
242317566	Desmodium multiflorum	Desmodium	Fabaceae	1800	2600
242305269	Arundinella setosa var. esetosa	Arundinella	Poaceae	1800	2600
242305270	Arundinella setosa var. setosa	Arundinella	Poaceae	1800	2600
242422996	Impatiens stenantha	Impatiens	Balsaminaceae	1800	2600
242422363	Euonymus pendulus	Euonymus	Celastraceae	1800	2600
242425749	Stephania japonica var. japonica	Stellaria	Caryophyllaceae	1800	2600
242425248	Saussurea albescens	Saussurea	Asteraceae	1700	2600
242422512	Galium asperifolium var. sikkimense	Galium	Rubiaceae	1700	2600
241000609	Hydrangea aspera	Hydrangea	Hydrangeaceae	1600	2600
242341589	Prunus napaulensis	Prunus	Rosaceae	1600	2600
242320060	Elatostema stracheyanum	Elatostema	Urticaceae	1600	2600
242425089	Rubus paniculatus forma tiliaceus	Rubus	Rosaceae	1600	2600
242354364	Vigna angularis var. nipponensis	Vigna	Fabaceae	1500	2600
242421156	Carex stramentitia	Carex	Cyperaceae	1500	2600
200023507	Aster trinervius	Aster	Asteraceae	1500	2600
242424326	Phryma leptostachya var. oblongifolia	Phryma	Phrymaceae	1500	2600
200022642	Gynostemma pentaphyllum	Gynostemma	Cucurbitaceae	1500	2600
242420709	Begonia leptoptera	Begonia	Begoniaceae	1500	2600
200028504	Burmannia disticha	Burmannia	Burmanniaceae	1500	2600
242421235	Celastrus stylosus	Celastrus	Celastraceae	1500	2600
242423921	Liparis resupinata	Liparis	Orchidaceae	1500	2600
242423129	Lysimachia ferruginea	Lysimachia	Primulaceae	1500	2600
242420988	Calceolaria gracilis	Calceolaria	Scrophulariaceae	1500	2600
200019911	Notochaete hamosa	Notochaete	Lamiaceae	1500	2600
242422626	Gerbera maxima var. glabrata	Gerbera	Asteraceae	1400	2600
242422735	Gynura pseudo-china	Gynura	Asteraceae	1400	2600
200017691	Symplocos ramosissima	Symplocos	Symplocaceae	1400	2600
242334896	Osbeckia stellata	Osbeckia	Melastomataceae	1300	2600
242424856	Randia tetrasperma	Randia	Rubiaceae	1300	2600
200028431	Roscoea capitata	Roscoea	Araceae	1200	2600
200006135	Betula alnoides	Betula	Betulaceae	1200	2600
200016061	Swida oblonga	Swida	Cornaceae	1200	2600
200006207	Carpinus viminea	Carpinus	Corylaceae	1200	2600
200021391	Wightia speciosissima	Wightia	Scrophulariaceae	1200	2600
200016848	Maesa chisia	Maesa	Myrsinaceae	1200	2600
200022008	Hypoestes triflora	Hypoestes	Acanthaceae	1200	2600
200016273	Gaultheria fragrantissima	Gaultheria	Ericaceae	1200	2600
200022622	Cyclanthera pedata	Cyclanthera	Cucurbitaceae	1200	2600
200021332	Veronica javanica	Vernonia	Asteraceae	1200	2600
200027897	Smilax aspera	Smilax	Smilacaceae	1200	2600
242425081	Rubus niveus var. micranthus	Rubus	Rosaceae	1200	2600
242423671	Kickxia ramosissima	Kickxia	Scrophulariaceae	1200	2600
200006488	Osyris wightiana	Osyris	Santalaceae	1100	2600
242100156	Rumex hastatus	Rumex	Polygonaceae	1100	2600
230003919	Olea ferruginea	Olea	Oleaceae	1100	2600
242350357	Stellaria media var. procera	Stellaria	Caryophyllaceae	1000	2600
242356299	Melasma avense	Mecardonia	Scrophulariaceae	1000	2600
200020610	Solanum viarum	Solanum	Solanaceae	900	2600
200011189	Pyrus pashia	Pyrus	Rosaceae	750	2600
200020547	Nicandra physalodes	Nicandra	Solanaceae	750	2600
200007636	Clematis gouriana	Clematis	Ranunculaceae	550	2600
200006682	Balanophora dioica	Balanophora	Balanophoraceae	400	2600
200025522	Heteropogon contortus	Heteropogon	Poaceae	400	2600
210001856	Quercus lanata	Quercus	Fagaceae	460	2600
200026760	Eriophorum comosum	Eriophorum	Cyperaceae	500	2600
200006130	Alnus nepalensis	Alnus	Betulaceae	500	2600
210002135	Swertia angustifolia var. angustifolia	Swertia	Gentianaceae	600	2600
200023709	Conyza japonica	Conyza	Asteraceae	600	2600
200025306	Eleusine indica	Eleusine	Poaceae	600	2600
242334540	Ophiorrhiza rugosa	Ophiorrhiza	Rubiaceae	700	2600
200012804	Euonymus hamiltonianus	Euonymus	Celastraceae	700	2600
242421118	Carex inaequalis	Carex	Cyperaceae	2600	2700
200027847	Polygonatum curvistylum	Polygonatum	Convallariaceae	2600	2700
242338612	Platanthera bakeriana	Platanthera	Orchidaceae	2500	2700
200027193	Arisaema echinatum	Arisaema	Araceae	2500	2700
242412688	Cladium jamaicense subsp. chinense	Cladium	Cyperaceae	2540	2640
200024031	Hieracium umbellatum	Hieracium	Asteraceae	2550	2650
200006891	Kochia scoparia	Kochia	Chenopodiaceae	2550	2650
242426147	Valeriana stracheyi	Valeriana	Valerianaceae	2550	2650
200012597	Mercurialis leiocarpa	Mercurialis	Euphorbiaceae	2550	2650
242349349	Smilacina fusca var. pilosa	Smilacina	Convallariaceae	2550	2650
200015080	Circaea cordata	Circaea	Onagraceae	2550	2650
200025468	Festuca modesta	Festuca	Poaceae	2550	2650
200016918	Androsace henryi	Androsace	Primulaceae	2550	2650
242421979	Dichrocephala integrifolia subsp. gracilis	Dichrocephala	Asteraceae	2550	2650
242422338	Eulaliopsis sykesii	Eulaliopsis	Poaceae	2550	2650
200023813	Dahlia pinnata	Dahlia	Asteraceae	2550	2650
242425503	Senecio brunneo-villosus	Senecio	Asteraceae	2550	2650
242345471	Rubus hypargyrus var. hypargyrus	Rubus	Rosaceae	2550	2650
242420287	Amaranthus hybridus subsp. cruentus	Amaranthus	Amaranthaceae	2550	2650
242343134	Ranunculus tricuspis var. lancifolius	Ranunculus	Ranunculaceae	2550	2650
220003890	Decaisnea insignis	Decaisnea	Lardizabalaceae	2400	2700
242422876	Herminium monophyllum	Herminium	Orchidaceae	2400	2700
242421907	Dendrobium monticola	Dendrobium	Orchidaceae	2400	2700
242304172	Arisaema griffithii var. griffithii	Arisaema	Araceae	2400	2700
242424848	Rabdosia phulchokiensis	Rabdosia	Lamiaceae	2400	2700
242423114	Impatiens pulchra	Impatiens	Balsaminaceae	2400	2700
200026889	Mariscus aristatus	Mariscus	Cyperaceae	2400	2700
242422255	Erigeron acer var. acer	Erigeron	Asteraceae	2400	2700
240001154	Campylandra aurantiaca	Campylandra	Liliaceae	2300	2700
242420737	Berberis coriaria	Berberis	Berberidaceae	2300	2700
230004275	Pedicularis gracilis subsp. stricta	Pedicularis	Scrophulariaceae	2300	2700
242304150	Arisaema consanguineum	Arisaema	Araceae	2200	2700
242319930	Elatostema integrifolium	Elatostema	Urticaceae	2200	2700
242423159	Magnolia campbellii	Magnolia	Magnoliaceae	2250	2700
200015266	Pentapanax racemosus	Pentapanax	Araliaceae	2100	2700
200016023	Helwingia himalaica	Helwingia	Araliaceae	2100	2700
242424221	Peracarpa carnosa var. carnosa	Peracarpa	Campanulaceae	2100	2700
200021474	Orobanche coerulescens	Orobanche	Orobanchaceae	2100	2700
242341475	Prunus davidiana	Prunus	Rosaceae	2100	2700
242424829	Quercus floribunda	Quercus	Fagaceae	2100	2700
210000570	Gardneria angustifolia	Gardenia	Rubiaceae	2100	2700
242423198	Marsdenia lucida	Marsdenia	Asclepiadaceae	2100	2700
200021733	Didymocarpus pulcher	Didymocarpus	Gesneriaceae	2000	2700
242421147	Carex rhombifructa	Carex	Cyperaceae	2000	2700
242305002	Arthraxon sikkimensis	Arthraxon	Poaceae	2000	2700
242422349	Euonymus echinatus	Euonymus	Celastraceae	2000	2700
242422565	Gentiana capitata var. andersonii	Gentiana	Gentianaceae	2000	2700
242422519	Galium elegans forma vestitum	Galium	Rubiaceae	2000	2700
242424249	Persicaria chinensis var. brachiata	Persicaria	Polygonaceae	2000	2700
200019636	Elsholtzia flava	Elsholtzia	Lamiaceae	1900	2700
200010117	Hydrangea anomala	Hydrangea	Hydrangeaceae	1900	2700
242424112	Papaver dubium var. glabrum	Papaver	Papaveraceae	1900	2700
200014705	Alangium alpinum	Alangium	Alangiaceae	1900	2700
200008104	Ranunculus laetus	Ranunculus	Ranunculaceae	1900	2700
200027970	Theropogon pallidus	Theropogon	Convallariaceae	1800	2700
240001629	Xyris capensis var. schoenoides	Xyris	Xyridaceae	1800	2700
242420766	Berberis sikkimensis var. sikkimensis	Berberis	Berberidaceae	1800	2700
200022445	Viburnum erubescens var. prattii	Viburnum	Sambucaceae	1800	2700
242354167	Viburnum mullaha var. mullaha	Viburnum	Sambucaceae	1800	2700
200019821	Mentha spicata	Mentha	Lamiaceae	1800	2700
200008797	Lindera neesiana	Lindera	Lauraceae	1800	2700
200014662	Rotala densiflora	Rotala	Lythraceae	1800	2700
242000905	Stellaria media var. media	Stellaria	Caryophyllaceae	1800	2700
242100131	Polygonum recumbens	Polygonum	Polygonaceae	1800	2700
242424260	Persicaria microcephala var. sphaerocephala	Persicaria	Polygonaceae	1800	2700
220000768	Anisadenia saxatilis	Anisadenia	Linaceae	1700	2700
242423414	Nepeta elliptica	Nepeta	Lamiaceae	1700	2700
242423702	Kohautia coccinea	Kohautia	Rubiaceae	1600	2700
242423166	Mahonia borealis	Mahonia	Berberidaceae	1600	2700
200019816	Mentha longifolia	Mentha	Lamiaceae	1600	2700
200006550	Scurrula elata	Scurrula	Loranthaceae	1600	2700
200021505	Aeschynanthus hookeri	Aeschynanthus	Gesneriaceae	1600	2700
200007640	Clematis grata	Clematis	Ranunculaceae	1500	2700
242423984	Lonicera quinquelocularis	Lonicera	Caprifoliaceae	1500	2700
242331549	Manglietia insignis	Manglietia	Magnoliaceae	1500	2700
200025385	Eulalia quadrinervis	Eulalia	Poaceae	1500	2700
242423113	Impatiens puberula	Impatiens	Balsaminaceae	1500	2700
242101163	Schoenoplectus juncoides	Schoenoplectus	Cyperaceae	1500	2700
200012518	Polygala arillata	Polygala	Polygalaceae	1500	2700
230003740	Mimulus nepalensis var. procerus	Mimulus	Scrophulariaceae	1500	2700
242426284	Wulfenia amherstiana var. nepalensis	Wulfenia	Scrophulariaceae	1500	2700
200014567	Elaeagnus kanaii	Elaeagnus	Elaeagnaceae	1400	2700
242329688	Lindera pulcherrima var. pulcherrima	Lindera	Lauraceae	1400	2700
200017695	Symplocos sumuntia	Symplocos	Symplocaceae	1400	2700
230005414	Rabdosia lophanthoides var. lophanthoides	Rabdosia	Lamiaceae	1300	2700
242423943	Litsea doshia	Litsea	Lauraceae	1300	2700
242424521	Polygala abyssinica	Polygala	Polygalaceae	1300	2700
242000956	Thalictrum rotundifolium	Thalictrum	Ranunculaceae	1200	2700
230003191	Ligustrum indicum	Ligustrum	Oleaceae	1200	2700
242421454	Clinopodium piperitum	Clinopodium	Lamiaceae	1200	2700
200016876	Myrsine semiserrata	Myrsine	Myrsinaceae	1200	2700
242423400	Neanotis ingrata	Neanotis	Rubiaceae	1100	2700
200027916	Smilax ferox	Smilax	Smilacaceae	1100	2700
200008831	Litsea cubeba	Litsea	Lauraceae	1000	2700
200023714	Conyza stricta var. pinnatifida	Conyza	Asteraceae	1000	2700
200018212	Swertia bimaculata	Swertia	Gentianaceae	900	2700
242423282	Microsisymbrium axillare	Microsisymbrium	Brassicaceae	900	2700
200018522	Ceropegia pubescens	Ceropegia	Asclepiadaceae	900	2700
200026358	Sporobolus pilifer	Sporobolus	Poaceae	900	2700
200027378	Cyanotis vaga	Cyanotis	Commelinaceae	800	2700
242308747	Boehmeria platyphylla var. platyphylla	Boehmeria	Urticaceae	800	2700
220012545	Sigesbeckia orientalis	Sigesbeckia	Asteraceae	400	2700
200016886	Anagallis arvensis	Anagallis	Primulaceae	600	2700
200022799	Trichosanthes wallichiana	Trichosanthes	Cucurbitaceae	600	2700
200007032	Brachystemma calycinum	Brachystemma	Caryophyllaceae	700	2700
200014674	Punica granatum	Punica	Punicaceae	700	2700
200015241	Merrilliopanax chinensis	Merrilliopanax	Araliaceae	2700	2800
242327156	Isachne sikkimensis	Isachne	Poaceae	2700	2800
200011719	Sorbus thomsonii	Sorbus	Rosaceae	2700	2800
242423020	Indigofera hebepetala forma hebepetala	Indigofera	Fabaceae	2700	2800
200014337	Viola bulbosa	Viola	Violaceae	2700	2800
242424832	Quercus glauca var. nakaoi	Quercus	Fagaceae	2600	2800
242424455	Pleione maculata	Pleione	Orchidaceae	2650	2750
242325939	Hypecoum parviflorum	Hypecoum	Papaveraceae	2650	2750
200015503	Coriandrum sativum	Coriandrum	Apiaceae	2650	2750
242341866	Pseudostellaria heterantha var. himalaica	Pseudostellaria	Caryophyllaceae	2650	2750
242420744	Berberis hobsoni	Berberis	Berberidaceae	2650	2750
242425295	Saxifraga cinerea	Saxifraga	Saxifragaceae	2650	2750
242420657	Avena fatua var. pilosa	Avena	Poaceae	2650	2750
242422221	Eragrostis papposa	Eragrostis	Poaceae	2650	2750
200011718	Sorbus thibetica	Sorbus	Rosaceae	2650	2750
242422337	Eulalia staintonii	Eulalia	Poaceae	2650	2750
200014055	Eurya cavinervis	Eurya	Theaceae	2650	2750
200012482	Zanthoxylum nitidum	Zanthoxylum	Rutaceae	2650	2750
242425618	Smilax osmastonii	Smilax	Smilacaceae	2650	2750
242411011	Malus sikkimensis	Malus	Rosaceae	2500	2800
242421844	Daphniphyllum himalense var. himalense	Daphniphyllum	Daphniphyllaceae	2500	2800
242344764	Rhynchosia himalensis	Rhynchosia	Fabaceae	2500	2800
242421151	Carex setigera	Carex	Cyperaceae	2400	2800
200027786	Ophiopogon clarkei	Ophiopogon	Convallariaceae	2400	2800
200027323	Sauromatum brevipes	Sauromatum	Araceae	2400	2800
200027196	Arisaema exappendiculatum	Arisaema	Araceae	2400	2800
242420934	Bulbophyllum otoglossum	Bulbophyllum	Orchidaceae	2400	2800
200024557	Sonchus oleraceus	Sonchus	Asteraceae	2300	2800
200010714	Cotoneaster affinis	Cotoneaster	Rosaceae	2200	2800
200028679	Gastrochilus distichus	Gastrochilus	Orchidaceae	2200	2800
242314004	Coelogyne corymbosa	Coelogyne	Orchidaceae	2200	2800
200028040	Curculigo crassifolia	Curculigo	Hypoxidaceae	2200	2800
200011372	Rubus calycinus	Rubus	Rosaceae	2200	2800
200011495	Rubus mesogaeus	Rubus	Rosaceae	2200	2800
200022887	Codonopsis affinis	Codonopsis	Campanulaceae	2100	2800
242423935	Lithocarpus pachyphylla	Lithocarpus	Fagaceae	2100	2800
242355593	Zanthoxylum oxyphyllum	Zanthoxylum	Rutaceae	2100	2800
200024485	Senecio scandens	Senecio	Asteraceae	2100	2800
200011488	Rubus macilentus	Rubus	Rosaceae	2100	2800
242000957	Thalictrum saniculiforme	Thalictrum	Ranunculaceae	2000	2800
242334440	Ophiopogon parviflorus	Ophiopogon	Convallariaceae	2000	2800
240010103	Circaea repens	Circaea	Onagraceae	2000	2800
200010855	Fragaria daltoniana	Fragaria	Rosaceae	2000	2800
242420221	Agapetes smithiana	Agapetes	Ericaceae	2000	2800
200028566	Calanthe masuca	Calanthe	Orchidaceae	2000	2800
242425870	Taraxacum himalaicum forma himalaicum	Tanacetum	Asteraceae	1900	2800
242314729	Corydalis leptocarpa	Corydalis	Papaveraceae	1900	2800
200027187	Arisaema costatum	Arisaema	Araceae	1900	2800
200028393	Hedychium densiflorum	Hedychium	Zingiberaceae	1800	2800
200028677	Galeola lindleyana	Galeola	Orchidaceae	1800	2800
200028357	Cautleya spicata	Cautleya	Zingiberaceae	1800	2800
220002928	Cinnadenia paniculata	Cinnadenia	Lauraceae	1800	2800
242420364	Androsace lanuginosa var. glabrior	Androsace	Primulaceae	1800	2800
200021273	Scrophularia urticifolia	Scrophularia	Scrophulariaceae	1800	2800
242421731	Cymbidium iridioides	Cymbidium	Orchidaceae	1800	2800
242420698	Begonia cathcartii	Begonia	Begoniaceae	1800	2800
242101749	Liparis nervosa	Liparis	Orchidaceae	1800	2800
242420361	Androsace croftii var. scaposa	Androsace	Primulaceae	1700	2800
242342808	Quercus oxyodon	Quercus	Fagaceae	1700	2800
242426140	Vaccinium vacciniaceum forma vacciniaceum	Vaccinium	Ericaceae	1600	2800
200022120	Hymenopogon parasiticus	Hymenopogon	Rubiaceae	1600	2800
242342745	Quercus lamellosa	Quercus	Fagaceae	1600	2800
200020647	Ellisiophyllum pinnatum	Ellisiophyllum	Scrophulariaceae	1600	2800
200012475	Zanthoxylum acanthopodium	Zanthoxylum	Rutaceae	1600	2800
200024598	Tricholepis furcata	Tricholepis	Asteraceae	1400	2800
200023707	Conyza bonariensis	Conyza	Asteraceae	1400	2800
200010990	Photinia integrifolia	Photinia	Rosaceae	1300	2800
242425925	Teucrium royleanum	Teucrium	Lamiaceae	1300	2800
200021278	Sopubia trifida	Sopubia	Scrophulariaceae	1200	2800
242349536	Smithia ciliata	Smithia	Fabaceae	1200	2800
200019780	Leucosceptrum canum	Leucosceptrum	Lamiaceae	1000	2800
242348862	Shuteria involucrata var. glabrata	Shuteria	Fabaceae	1000	2800
220008020	Macrotyloma uniflorum	Macrotyloma	Fabaceae	450	2800
242420717	Begonia picta	Begonia	Begoniaceae	600	2800
242311743	Celtis tetrandra	Celtis	Ulmaceae	700	2800
200005609	Piper wallichii	Piper	Piperaceae	700	2800
242421999	Didymocarpus podocarpus	Didymocarpus	Gesneriaceae	2700	2900
242425879	Taraxacum staintonii	Tanacetum	Asteraceae	2700	2900
242421580	Corydalis chaerophylla var. geraniifolia	Corydalis	Papaveraceae	2700	2850
242425407	Scrophularia laportiifolia	Scrophularia	Scrophulariaceae	2700	2900
242422553	Gastrochilus affinis	Gastrochilus	Orchidaceae	2700	2900
242425150	Saccharum williamsii	Saccharum	Poaceae	2700	2900
200015954	Tongoloa elata	Tongoloa	Apiaceae	2750	2850
242342398	Pyrola sikkimensis	Pyrola	Pyrolaceae	2750	2850
242420121	Aconitum laciniatum var. fractiflexum	Aconitum	Ranunculaceae	2750	2850
200008804	Lindera pulcherrima var. attenuata	Lindera	Lauraceae	2750	2850
242423077	Impatiens gamblei	Impatiens	Balsaminaceae	2750	2850
242424439	Platanthera sikkimensis	Platanthera	Orchidaceae	2600	2900
242422142	Elatostema pusillum	Elatostema	Urticaceae	2600	2900
242423709	Kyllinga brevifolia subsp. leiolepis	Kyllinga	Cyperaceae	2600	2900
242425101	Rubus thomsonii	Rubus	Rosaceae	2600	2900
200019085	Lithospermum arvense	Lithospermum	Boraginaceae	2500	2900
242421635	Cotoneaster poluninii	Cotoneaster	Rosaceae	2500	2900
242421276	Ceropegia wallichii	Ceropegia	Asclepiadaceae	2500	2900
242425168	Sageretia thea var. bornmuelleri	Sageretia	Rhamnaceae	2500	2900
230002452	Gentiana speciosa	Gentiana	Gentianaceae	2500	2900
242423918	Liparis perpusilla	Liparis	Orchidaceae	2500	2900
242423165	Mahonia acanthifolia	Mahonia	Berberidaceae	2400	2900
242304569	Artemisia japonica var. lanata	Artemisia	Asteraceae	2400	2900
242423559	Orobanche cernua var. cernua	Orobanche	Orobanchaceae	2400	2900
242424365	Picea smithiana var. nepalensis	Picea	Pinaceae	2400	2900
242424239	Persea clarkeana	Persea	Lauraceae	2400	2900
200024817	Alopecurus aequalis	Alopecurus	Poaceae	2300	2900
242318537	Dodecadenia grandiflora var. grandiflora	Dodecadenia	Lauraceae	2300	2900
242329661	Lindera heterophylla	Lindera	Lauraceae	2300	2900
242424076	Panax pseudo-ginseng subsp. himalaicus var. angustifolius	Panax	Araliaceae	2200	2900
242425973	Tipularia josephii	Tipularia	Orchidaceae	2200	2900
242421271	Ceropegia hookeri var. mollis	Ceropegia	Asclepiadaceae	2200	2900
242421509	Colutea multiflora	Ceropegia	Fabaceae	2200	2900
242425507	Senecio cappa var. pubescens	Senecio	Asteraceae	2200	2900
242425658	Sorbaria tomentosa	Sorbaria	Rosaceae	2100	2900
242424721	Primula filipes	Primula	Primulaceae	2100	2900
200012670	Sarcococca wallichii	Sarcococca	Buxaceae	2100	2900
200027225	Arisaema nepenthoides	Arisaema	Araceae	2100	2900
242305373	Asparagus filicinus var. brevipes	Asparagus	Asparagaceae	2100	2900
200027951	Smilax rigida	Smilax	Smilacaceae	2100	2900
200013287	Impatiens arguta	Impatiens	Balsaminaceae	2100	2900
200025760	Oplismenus undulatifolius	Oplismenus	Poaceae	2100	2900
242421683	Crotalaria kanaii	Crotalaria	Fabaceae	2100	2900
242322692	Flemingia procumbens	Flemingia	Fabaceae	2100	2900
242345439	Rubus foliolosus	Rubus	Rosaceae	2100	2900
242425088	Rubus paniculatus forma paniculatus	Rubus	Rosaceae	2100	2900
242424911	Rhamnus purpureus	Rhamnus	Rhamnaceae	2100	2900
242421432	Clematis tortuosa	Clematis	Ranunculaceae	2000	2900
242421833	Daphne bholua var. bholua	Daphne	Thymelaeaceae	2000	2900
200008401	Mahonia napaulensis	Mahonia	Berberidaceae	2000	2900
242324290	Habenaria arietina	Habenaria	Orchidaceae	2000	2900
242309443	Buxus wallichiana	Buxus	Buxaceae	2000	2900
200006612	Aristolochia griffithii	Aristolochia	Aristolochiaceae	2000	2900
242423068	Impatiens cymbifera	Impatiens	Balsaminaceae	2000	2900
242420699	Begonia dioica	Begonia	Begoniaceae	2000	2900
242420701	Begonia flagellaris	Begonia	Begoniaceae	2000	2900
[truncated: 2,871 more rows]
