# Supplementary material for: Biogeographical Interpretation of Elevational Patterns of Genus Diversity of Seed Plants in Nepal
Source: PLoS One. 2015 Oct 21;10(10):e0140992. doi: 10.1371/journal.pone.0140992 (PMC4619261; doi:10.1371/journal.pone.0140992)
Supplement: S2 Table — (XLS) [file pone.0140992.s002.xls]

## Sheet: Sheet1
Elevational bands	MDE for total(Gen)	MDE for tropical genera (Gen)	MDE for temperate genera (Gen)
60-100	37	17	15.5
100-200	74	34	30
200-300	107.5	49.5	44
300-400	141	64.5	58.5
400-500	173	79	72
500-600	204.5	93	85.5
600-700	235	106.5	98.5
700-800	264	120	111
800-900	292.5	133	123
900-1000	319	144.5	134.5
1000-1100	345.5	157	145
1100-1200	370	168	155.5
1200-1300	393.5	178.5	166
1300-1400	415.5	187.5	175
1400-1500	436.5	197	184
1500-1600	455.5	206	192
1600-1700	473.5	214	199.5
1700-1800	490	220.5	207
1800-1900	505	227.5	213
1900-2000	519.5	234	219
2000-2100	531.5	239	224.5
2100-2200	542.5	244.5	229.5
2200-2300	552.5	249	233.5
2300-2400	560.5	252.5	237
2400-2500	568	255.5	240
2500-2600	573	258	242
2600-2700	578	259.5	244.5
2700-2800	581	261.5	245.5
2800-2900	584	262.5	246.5
2900-3000	584.5	263	247
3000-3100	585	263	247.5
3100-3200	583	262.5	246.5
3200-3300	581	261	245.5
3300-3400	577.5	260	244.5
3400-3500	573	258	242.5
3500-3600	568	255.5	240
3600-3700	561	252	237.5
3700-3800	553	248.5	234
3800-3900	543	244.5	229
3900-4000	531.5	239.5	224.5
4000-4100	519	233.5	219
4100-4200	505.5	228	213.5
4200-4300	490	221	207.5
4300-4400	473	213.5	200
4400-4500	456	206	193
4500-4600	436.5	196.5	184.5
4600-4700	416.5	187.5	175.5
4700-4800	394.5	178.5	166
4800-4900	370.5	168	156.5
4900-5000	346.5	156	145.5
5000-5100	320.5	145	134.5
5100-5200	293	132.5	123
5200-5300	264	119.5	111
5300-5400	234.5	106	99
5400-5500	204	93	86
5500-5600	172.5	79	72.5
5600-5700	140.5	65	58.5
5700-5800	107.5	49.5	44.5
5800-5900	74	34	30.5
5900-6000	37.5	17.5	15.5
