# Supplementary material for: Biogeographical Interpretation of Elevational Patterns of Genus Diversity of Seed Plants in Nepal
Source: PLoS One. 2015 Oct 21;10(10):e0140992. doi: 10.1371/journal.pone.0140992 (PMC4619261; doi:10.1371/journal.pone.0140992)
Supplement: S3 Table — (XLS) [file pone.0140992.s003.xls]

## Sheet: Sheet1
Elevational bands(m)	Area(km2)
60-100	6763
100-200	13743
200-300	7933
300-400	4557
400-500	4594
500-600	5120
600-700	5322
700-800	4846
800-900	4924
900-1000	4956
1000-1100	5144
1100-1200	4993
1200-1300	4891
1300-1400	5218
1400-1500	4656
1500-1600	4400
1600-1700	4033
1700-1800	3734
1800-1900	3602
1900-2000	3203
2000-2100	2970
2100-2200	2912
2200-2300	2626
2300-2400	2545
2400-2500	2286
2500-2600	2333
2600-2700	2252
2700-2800	2164
2800-2900	2109
2900-3000	2120
3000-3100	2111
3100-3200	2046
3200-3300	1922
3300-3400	2006
3400-3500	1945
3500-3600	1903
3600-3700	1785
3700-3800	1812
3800-3900	1751
3900-4000	1861
4000-4100	1827
4100-4200	1862
4200-4300	2025
4300-4400	2114
4400-4500	2140
4500-4600	2213
4600-4700	2330
4700-4800	2246
4800-4900	2432
4900-5000	2505
5000-5100	2533
5100-5200	2514
5200-5300	2345
5300-5400	2030
5400-5500	1803
5500-5600	1407
5600-5700	1152
5700-5800	886
5800-5900	709
5900-6000	504
