# Supplementary material for: Biogeographical Interpretation of Elevational Patterns of Genus Diversity of Seed Plants in Nepal
Source: PLoS One. 2015 Oct 21;10(10):e0140992. doi: 10.1371/journal.pone.0140992 (PMC4619261; doi:10.1371/journal.pone.0140992)
Supplement: S4 Table — (XLS) [file pone.0140992.s004.xls]

## Sheet: Sheet1
Genera	Biogeographical affinities
Abelmoschus	Tropical
Abies	Temperate
Abroma	Tropical
Abrus	Tropical
Abutilon	Tropical
Acacia	Tropical
Acalypha	Tropical
Acampe	Tropical
Acanthopanax	Temperate
Acanthospermum	Tropical
Acer	Temperate
Achillea	Temperate
Achyranthes	Tropical
Achyrospermum	Tropical
Aconitum	Temperate
Aconogonum	Temperate
Acorus	Temperate
Acrocarpus	Tropical
Acrocephalus	Tropical
Acroglochin	Temperate
Acronema	Temperate
Actaea	Temperate
Actinidia	Temperate
Actinodaphne	Tropical
Adenocaulon	Temperate
Adenosma	Tropical
Adenostemma	Tropical
Adina	Tropical
Adonis	Temperate
Aechmanthera	Tropical
Aeginetia	Tropical
Aegle	Tropical
Aerides	Tropical
Aerva	Tropical
Aesandra	Not found
Aeschynanthus	Tropical
Aeschynomene	Tropical
Aesculus	Temperate
Agapetes	Tropical
Agave	Tropical
Ageratum	Tropical
Agrimonia	Temperate
Agrostis	Cosmopolitan
Agrostophyllum	Tropical
Ainsliaea	Temperate
Ajuga	Temperate
Alangium	Tropical
Albizia	Tropical
Alchemilla	Temperate
Alchornea	Tropical
Aletris	Temperate
Alisma	Temperate
Alliaria	Temperate
Allium	Temperate
Alnus	Temperate
Alocasia	Tropical
Aloe	Tropical
Alopecurus	Temperate
Alpinia	Tropical
Alstonia	Tropical
Alternanthera	Tropical
Alysicarpus	Tropical
Amaranthus	Cosmopolitan
Amischophacelus	Tropical
Amischotolype	Tropical
Ammannia	Cosmopolitan
Amomum	Tropical
Amorphophallus	Tropical
Ampelocissus	Tropical
Ampelopsis	Tropical
Amphicarpaea	Temperate
Anagallis	Temperate
Anchusa	Temperate
Andropogon	Tropical
Androsace	Temperate
Anemone	Cosmopolitan
Anethum	Temperate
Angelica	Temperate
Angelonia	Temperate
Anisadenia	Temperate
Anisochilus	Tropical
Anisomeles	Tropical
Annona	Tropical
Anogeissus	Tropical
Anthocephalus	Tropical
Anthogonium	Temperate
Anthoxanthum	Temperate
Anthriscus	Temperate
Antidesma	Tropical
Aphyllorchis	Tropical
Apios	Temperate
Apium	Tropical
Apluda	Tropical
Apocopis	Tropical
Aporusa	Tropical
Aquilegia	Temperate
Arabidopsis	Temperate
Arabis	Temperate
Arachis	Tropical
Arachne	Tropical
Aralia	Temperate
Araucaria	Tropical
Arceuthobium	Temperate
Arctium	Temperate
Arcyosperma	Not found
Ardisia	Tropical
Arenaria	Temperate
Argemone	Tropical
Argostemma	Tropical
Argyreia	Tropical
Argyrolobium	Tropical
Arisaema	Tropical
Aristida	Tropical
Aristolochia	Tropical
Arnebia	Temperate
Artemisia	Temperate
Arthraxon	Tropical
Artocarpus	Tropical
Aruncus	Temperate
Arundina	Tropical
Arundinaria	Temperate
Arundo	Tropical
Asarum	Temperate
Asclepias	Tropical
Asparagus	Tropical
Asperugo	Temperate
Aspidopterys	Tropical
Aster	Not found
Astilbe	Temperate
Astragalus	Cosmopolitan
Asyneuma	Temperate
Asystasia	Tropical
Atylosia	Tropical
Avena	Temperate
Axonopus	Tropical
Axyris	Temperate
Azadirachta	Not found
Baccaurea	Tropical
Bacopa	Tropical
Baeothryon	Cosmopolitan
Balanophora	Tropical
Baliospermum	Tropical
Bambusa	Temperate
Barbarea	Temperate
Barleria	Tropical
Basella	Tropical
Bauhinia	Tropical
Beaumontia	Tropical
Begonia	Tropical
Beilschmiedia	Tropical
Belamcanda	Temperate
Benthamidia	Temperate
Berberis	Temperate
Berchemia	Temperate
Bergenia	Temperate
Bergia	Tropical
Betula	Temperate
Bhesa	Tropical
Bidens	Cosmopolitan
Biophytum	Tropical
Bischofia	Tropical
Bistorta	Not found
Biswarea	Temperate
Blainvillea	Tropical
Blumea	Tropical
Blumeopsis	Tropical
Blysmus	Temperate
Blyxa	Tropical
Boehmeria	Tropical
Boenninghausenia	Tropical
Boerhavia	Tropical
Bombax	Tropical
Borreria	Tropical
Boschniakia	Temperate
Bothriochloa	Tropical
Bothriospermum	Temperate
Bougainvillea	Tropical
Boussingaultia	Not found
Brachiaria	Tropical
Brachyactis	Temperate
Brachycorythis	Tropical
Brachypodium	Temperate
Brachystemma	Temperate
Brassaiopsis	Tropical
Braya	Temperate
Breea	Temperate
Breynia	Tropical
Bridelia	Tropical
Briza	Temperate
Bromus	Temperate
Brucea	Tropical
Bruinsmia	Tropical
Bryocarpum	Temperate
Bryophyllum	Tropical
Buchanania	Tropical
Buchnera	Tropical
Buddleja	Tropical
Bulbophyllum	Tropical
Bulbostylis	Tropical
Bupleurum	Temperate
Burmannia	Tropical
Butea	Tropical
Buxus	Tropical
Byttneria	Tropical
Cacalia	Temperate
Caesalpinia	Tropical
Caesulia	Not found
Cajanus	Tropical
Calamagrostis	Temperate
Calamus	Tropical
Calanthe	Tropical
Calathodes	Temperate
Calceolaria	Not found
Caldesia	Tropical
Calendula	Temperate
Callianthemum	Temperate
Callicarpa	Tropical
Callistemon	Tropical
Callitriche	Cosmopolitan
Calotropis	Tropical
Caltha	Temperate
Camellia	Tropical
Campanula	Temperate
Campsis	Temperate
Campylandra	Temperate
Campylotropis	Temperate
Canna	Tropical
Cannabis	Temperate
Canscora	Tropical
Cansjera	Tropical
Canthium	Tropical
Capillipedium	Tropical
Capparis	Tropical
Capsella	Temperate
Capsicum	Temperate
Caragana	Temperate
Carallia	Tropical
Caralluma	Not found
Cardamine	Cosmopolitan
Cardiocrinum	Temperate
Cardiospermum	Tropical
Carduus	Temperate
Carex	Temperate
Careya	Not found
Carica	Tropical
Carissa	Tropical
Carlemannia	Tropical
Carpesium	Temperate
Carpinus	Temperate
Carthamus	Temperate
Carum	Not found
Caryopteris	Temperate
Cascabela	Tropical
Casearia	Tropical
Cassia	Tropical
Cassine	Tropical
Cassiope	Temperate
Castanopsis	Temperate
Catamixis	Not found
Catharanthus	Tropical
Cautleya	Temperate
Cayratia	Tropical
Cedrus	Temperate
Celastrus	Tropical
Celtis	Not found
Centaurea	Temperate
Centaurium	Cosmopolitan
Centella	Tropical
Centipeda	Tropical
Centotheca	Tropical
Centranthera	Tropical
Centrostachys	Not found
Cephalanthera	Temperate
Cerastium	Temperate
Ceratostigma	Tropical
Ceratostylis	Tropical
Cereus	Tropical
Ceropegia	Tropical
Cestrum	Tropical
Chaerophyllum	Temperate
Chamabainia	Tropical
Chamaesium	Temperate
Cheirostylis	Tropical
Chenopodium	Cosmopolitan
Chesneya	Temperate
Chiloschista	Tropical
Chionachne	Not found
Chionanthus	Temperate
Chionocharis	Temperate
Chirita	Not found
Chloranthus	Tropical
Chloris	Tropical
Chlorophytum	Tropical
Chonemorpha	Tropical
Christolea	Temperate
Chrozophora	Temperate
Chrysanthellum	Temperate
Chrysobraya	Temperate
Chrysopogon	Tropical
Chrysosplenium	Temperate
Chukrasia	Tropical
Cicer	Temperate
Cicerbita	Temperate
Cimicifuga	Temperate
Cinnadenia	Not found
Cinnamomum	Tropical
Cipadessa	Tropical
Circaea	Temperate
Circaeaster	Temperate
Cirsium	Temperate
Cissampelos	Tropical
Cissus	Tropical
Cladium	Tropical
Clausena	Tropical
Cleidion	Temperate
Cleisostoma	Tropical
Cleistocalyx	Tropical
Clematis	Temperate
Cleome	Tropical
Clerodendrum	Tropical
Cleyera	Tropical
Clinopodium	Temperate
Clintonia	Temperate
Clitoria	Tropical
Coccinia	Tropical
Cocculus	Tropical
Cochlianthus	Temperate
Codariocalyx	Tropical
Codonopsis	Temperate
Coelachne	Tropical
Coeloglossum	Temperate
Coelogyne	Tropical
Coelorachis	Tropical
Coffea	Tropical
Coix	Tropical
Colebrookea	Tropical
Coleus	Tropical
Colocasia	Tropical
Colpodium	Temperate
Colquhounia	Temperate
Combretum	Tropical
Commelina	Tropical
Convolvulus	Cosmopolitan
Conyza	Tropical
Corallodiscus	Temperate
Corallorrhiza	Temperate
Corchorus	Tropical
Cordia	Tropical
Coriandrum	Temperate
Coriaria	Temperate
Cortiella	Temperate
Corydalis	Temperate
Corylus	Temperate
Costus	Tropical
Cotinus	Temperate
Cotoneaster	Temperate
Cotula	Cosmopolitan
Cotylanthera	Tropical
Cousinia	Temperate
Craniotome	Temperate
Crassocephalum	Tropical
Crateva	Tropical
Cremanthodium	Temperate
Crepis	Temperate
Crinum	Tropical
Crossandra	Tropical
Crotalaria	Tropical
Croton	Tropical
Cryptocarya	Tropical
Cryptochilus	Temperate
Cryptolepis	Tropical
Cryptomeria	Temperate
Cucumis	Tropical
Cuphea	Tropical
Cupressus	Temperate
Curculigo	Tropical
Curcuma	Tropical
Cuscuta	Tropical
Cyananthus	Temperate
Cyanotis	Tropical
Cyathocline	Tropical
Cyathula	Tropical
Cycas	Tropical
Cyclanthera	Tropical
Cymbidium	Tropical
Cymbopogon	Tropical
Cynanchum	Tropical
Cynodon	Tropical
Cynoglossum	Temperate
Cyperus	Cosmopolitan
Cypripedium	Temperate
Cyrtococcum	Tropical
Dactylis	Temperate
Dactyloctenium	Tropical
Dactylorhiza	Temperate
Dahlia	Tropical
Dalbergia	Tropical
Daphne	Temperate
Daphniphyllum	Tropical
Datisca	Not found
Datura	Tropical
Debregeasia	Tropical
Decaisnea	Temperate
Deeringia	Tropical
Delonix	Tropical
Delphinium	Temperate
Dendranthema	Temperate
Dendrobium	Tropical
Dendrocalamus	Tropical
Dendrocnide	Tropical
Dendrolobium	Tropical
Dendrophthoe	Tropical
Derris	Tropical
Deschampsia	Temperate
Descurainia	Temperate
Desideria	Not found
Desmodium	Temperate
Desmos	Tropical
Desmostachys	Tropical
Deutzia	Temperate
Deyeuxia	Temperate
Dianthus	Temperate
Diapensia	Temperate
Dicentra	Temperate
Dichanthium	Temperate
Dichroa	Tropical
Dichrocephala	Tropical
Dicliptera	Tropical
Dicranostigma	Temperate
Dictyospermum	Tropical
Didymocarpus	Tropical
Digitaria	Cosmopolitan
Dillenia	Tropical
Dilophia	Temperate
Dimeria	Tropical
Dioscorea	Tropical
Diospyros	Tropical
Dipcadi	Not found
Diphylax	Temperate
Diplarche	Temperate
Diplocyclos	Tropical
Diplomeris	Temperate
Diplotaxis	Temperate
Dipsacus	Temperate
Disporum	Temperate
Disporum	Temperate
Dobinea	Temperate
Docynia	Temperate
Dodecadenia	Temperate
Dolichos	Tropical
Dontostemon	Temperate
Dopatrium	Tropical
Doronicum	Temperate
Draba	Temperate
Dracocephalum	Temperate
Dregea	Tropical
Drimycarpus	Temperate
Drosera	Tropical
Drymaria	Tropical
Duabanga	Tropical
Dubyaea	Temperate
Duchesnea	Tropical
Dufrenoya	Tropical
Dumasia	Tropical
Dunbaria	Tropical
Duranta	Tropical
Duthiea	Temperate
Dysoxylon	Not found
Dysoxylum	Tropical
Ecbolium	Not found
Echinacanthus	Tropical
Echinochloa	Temperate
Echinops	Temperate
Eclipta	Tropical
Edgaria	Temperate
Edgeworthia	Temperate
Ehretia	Tropical
Eichhornia	Tropical
Elaeagnaceae	Not found
Elaeagnus	Temperate
Elaeocarpus	Tropical
Elatine	Tropical
Elatostema	Tropical
Eleocharis	Cosmopolitan
Elephantopus	Tropical
Eleusine	Tropical
Eleusine	Tropical
Ellisiophyllum	Tropical
Elsholtzia	Temperate
Elymus	Temperate
Elytrophorus	Tropical
Embelia	Tropical
Emilia	Tropical
Engelhardia	Tropical
Enkianthus	Temperate
Entada	Tropical
Ephedra	Tropical
Ephemerantha	Not found
Epigeneium	Tropical
Epilobium	Temperate
Epipactis	Temperate
Epipogium	Tropical
Epithema	Tropical
Eragrostiella	Tropical
Eragrostis	Temperate
Eranthemum	Tropical
Eria	Tropical
Erianthus	Tropical
Erigeron	Cosmopolitan
Eriobotrya	Temperate
Eriocaulon	Tropical
Erioglossum	Tropical
Eriophorum	Temperate
Eriophyton	Temperate
Eriosema	Tropical
Eritrichium	Temperate
Ermania	Temperate
Ermaniopsis	Not found
Erodium	Temperate
Eryngium	Tropical
Erythrina	Tropical
Eskemukerjea	Not found
Eugenia	Tropical
Eulalia	Tropical
Eulaliopsis	Tropical
Eulophia	Tropical
Euodia	Tropical
Euonymus	Tropical
Eupatorium	Tropical
Euphorbia	Tropical
Euphrasia	Temperate
Eurya	Tropical
Eusteralis	Not found
Eutrema	Temperate
Evolvulus	Tropical
Exacum	Tropical
Exbucklandia	Tropical
Excoecaria	Tropical
Fagopyrum	Temperate
Fallopia	Temperate
Festuca	Temperate
Ficus	Tropical
Filago	Temperate
Filipendula	Temperate
Fimbristylis	Tropical
Firmiana	Temperate
Flacourtia	Tropical
Flemingia	Tropical
Floscopa	Tropical
Foeniculum	Temperate
Fragaria	Temperate
Fraxinus	Temperate
Fritillaria	Temperate
Fumaria	Temperate
Gagea	Temperate
Galearis	Not found
Galeola	Tropical
Galeopsis	Temperate
Galinsoga	Cosmopolitan
Galium	Cosmopolitan
Gamblea	Not found
Gamochaeta	Not found
Garnotia	Tropical
Garuga	Tropical
Gastrochilus	Tropical
Gaultheria	Tropical
Geniosporum	Tropical
Gentiana	Cosmopolitan
Gentianella	Temperate
Geranium	Cosmopolitan
Gerbera	Tropical
Geum	Temperate
Ginkgo	Not found
Girardinia	Tropical
Glaribraya	Not found
Glechoma	Temperate
Globba	Tropical
Glochidion	Tropical
Gloriosa	Tropical
Glyceria	Cosmopolitan
Glycine	Tropical
Glycosmis	Tropical
Gmelina	Tropical
Gnaphalium	Cosmopolitan
Gnetum	Tropical
Gochnatia	Tropical
Gomphogyne	Temperate
Gomphostemma	Tropical
Gomphrena	Tropical
Gonatanthus	Tropical
Gongronema	Tropical
Gonostegia	Tropical
Goodyera	Tropical
Gossypium	Temperate
Gouania	Tropical
Grangea	Tropical
Grevillea	Tropical
Grewia	Tropical
Gueldenstaedtia	Temperate
Guizotia	Tropical
Gymnadenia	Temperate
Gymnema	Tropical
Gymnopetalum	Tropical
Gynocardia	Tropical
Gynostemma	Tropical
Gynura	Tropical
Gypsophila	Temperate
Habenaria	Temperate
Hackelia	Temperate
Hackelochloa	Tropical
Halenia	Temperate
Hedera	Tropical
Hedinia	Temperate
Hedychium	Tropical
Hedyotis	Tropical
Hedysarum	Temperate
Helianthus	Temperate
Helicia	Tropical
Helicteres	Tropical
Helictotrichon	Temperate
Helinus	Not found
Heliotropium	Tropical
Helixanthera	Tropical
Helwingia	Temperate
Hemarthria	Tropical
Hemerocallis	Temperate
Hemidesmus	Not found
Hemigraphis	Tropical
Hemiorchis	Not found
Hemiphragma	Temperate
Hemipilia	Temperate
Heracleum	Temperate
Herminium	Temperate
Heteropanax	Tropical
Heteropogon	Tropical
Heterostemma	Tropical
Hibiscus	Tropical
Hieracium	Temperate
Hierochloe	Temperate
Hippophae	Temperate
Hiptage	Tropical
Holarrhena	Tropical
Holboellia	Temperate
Holmskioldia	Tropical
Holoptelea	Tropical
Holostemma	Tropical
Homalium	Tropical
Hordeum	Temperate
Horsfieldia	Tropical
Houttuynia	Temperate
Hovenia	Temperate
Hoya	Tropical
Hydrangea	Temperate
Hydrilla	Tropical
Hydrobryum	Tropical
Hydrocotyle	Tropical
Hydrolea	Tropical
Hygrophila	Tropical
Hygroryza	Tropical
Hymenachne	Tropical
Hymenodictyon	Tropical
Hymenopogon	Temperate
Hyoscyamus	Temperate
Hypecoum	Temperate
Hypericum	Cosmopolitan
Hypoestes	Tropical
Hypoxis	Tropical
Hyptianthera	Tropical
Hyptis	Tropical
Ichnanthus	Tropical
Ichnocarpus	Tropical
Ilex	Tropical
Impatiens	Tropical
Imperata	Tropical
Incarvillea	Temperate
Indigofera	Tropical
Indopiptadenia	Not found
Inula	Temperate
Iphigenia	Tropical
Ipomoea	Not found
Iresine	Tropical
Iris	Temperate
Isachne	Not found
Ischaemum	Tropical
Isolepis	Not found
Isopyrum	Temperate
Ixeris	Tropical
Ixora	Tropical
Jasminum	Tropical
Jatropha	Tropical
Juglans	Temperate
Juncus	Cosmopolitan
Juniperus	Temperate
Jurinea	Temperate
Justicia	Tropical
Kaempferia	Tropical
Kickxia	Not found
Kingidium	Tropical
Knema	Tropical
Knoxia	Tropical
Kobresia	Temperate
Kochia	Temperate
Koeleria	Temperate
Koenigia	Temperate
Kohautia	Temperate
Krascheninnikovia	Temperate
Kydia	Tropical
Kyllinga	Tropical
Lablab	Cosmopolitan
Lactuca	Temperate
Lagenaria	Tropical
Lagerstroemia	Tropical
Laggera	Tropical
Lagotis	Temperate
Lamium	Temperate
Lancea	Temperate
Lannea	Temperate
Lantana	Tropical
Laportea	Tropical
Lappula	Temperate
Larix	Temperate
Lasia	Tropical
Lasianthus	Tropical
Lasiocaryum	Temperate
Lathyrus	Temperate
Launaea	Temperate
Lavatera	Temperate
Lecanthus	Tropical
Leea	Tropical
Leersia	Tropical
Legousia	Not found
Leibnitzia	Temperate
Lemna	Cosmopolitan
Lens	Temperate
Leonotis	Tropical
Leontopodium	Temperate
Leonurus	Temperate
Lepidagathis	Tropical
Lepidium	Cosmopolitan
Lepionurus	Tropical
Lepisanthes	Tropical
Leptadenia	Not found
Leptocodon	Temperate
Leptodermis	Temperate
Leptorhabdos	Temperate
Lepyrodiclis	Temperate
Lespedeza	Temperate
Leucaena	Temperate
Leucanthemum	Temperate
Leucas	Tropical
Leucopoa	Temperate
Leucosceptrum	Temperate
Lignariella	Temperate
Ligularia	Temperate
Ligustrum	Temperate
Lilium	Temperate
Limnophila	Tropical
Lindelofia	Temperate
Lindenbergia	Tropical
Lindera	Tropical
Lindernia	Tropical
Linum	Temperate
Liparis	Cosmopolitan
Lipocarpha	Tropical
Lippia	Not found
Listera	Temperate
Lithocarpus	Temperate
Lithospermum	Temperate
Litsea	Tropical
Littledalea	Temperate
Lloydia	Temperate
Lobelia	Cosmopolitan
Lolium	Temperate
Lomatogonium	Temperate
Lonicera	Temperate
Lophopetalum	Not found
Loranthus	Tropical
Lotus	Temperate
Loxostemon	Temperate
Loxostigma	Temperate
Luculia	Temperate
Ludwigia	Tropical
Luffa	Tropical
Luisia	Tropical
Luzula	Cosmopolitan
Lycianthes	Tropical
Lycium	Temperate
Lycopersicon	Tropical
Lyonia	Temperate
Lysimachia	Cosmopolitan
Lysionotus	Temperate
Macaranga	Tropical
Macfadyena	Not found
Maclura	Temperate
Macropanax	Tropical
Macrosolen	Tropical
Macrotyloma	Tropical
Maddenia	Temperate
Madhuca	Tropical
Maesa	Tropical
Magnolia	Temperate
Maharanga	Temperate
Mahonia	Temperate
Malaxis	Cosmopolitan
Mallotus	Tropical
Malus	Temperate
Malva	Temperate
Malvaviscus	Tropical
Mandragora	Temperate
Mangifera	Tropical
Manglietia	Tropical
Maoutia	Tropical
Mariscus	Tropical
Marrubium	Temperate
Marsdenia	Tropical
Martynia	Temperate
Maytenus	Tropical
Mazus	Tropical
Mecardonia	Not found
Meconopsis	Temperate
Medicago	Temperate
Medinilla	Tropical
Megacarpaea	Temperate
Megacodon	Temperate
Melastoma	Tropical
Melia	Tropical
Melica	Temperate
Melilotus	Temperate
Meliosma	Tropical
Melissa	Temperate
Melochia	Tropical
Melodorum	Not found
Mentha	Temperate
Menyanthes	Temperate
Mercurialis	Temperate
Merremia	Tropical
Merrilliopanax	Temperate
Mesua	Tropical
Meyna	Tropical
Michelia	Tropical
Microcarpaea	Tropical
Microcaryum	Temperate
Microgynoecium	Not found
Micromelum	Tropical
Micromeria	Cosmopolitan
Microsisymbrium	Temperate
Microstegium	Tropical
Microtoena	Tropical
Microula	Temperate
Mikania	Tropical
Miliusa	Tropical
Millettia	Tropical
Milula	Temperate
Mimosa	Tropical
Mimulus	Cosmopolitan
Minuartia	Temperate
Mirabilis	Tropical
Miscanthus	Tropical
Misopates	Not found
Mitragyna	Tropical
Mitrasacme	Tropical
Mitreola	Tropical
Mollugo	Tropical
Momordica	Tropical
Monochoria	Tropical
Monotropa	Temperate
Monotropastrum	Tropical
Morina	Temperate
Morinda	Tropical
Moringa	Tropical
Morus	Temperate
Mosla	Temperate
Mucuna	Tropical
Muhlenbergia	Temperate
Mukia	Tropical
Munronia	Tropical
Murdannia	Tropical
Murraya	Tropical
Musa	Tropical
Mussaenda	Tropical
Mycetia	Tropical
Myosotis	Temperate
Myriactis	Temperate
Myrica	Temperate
Myricaria	Temperate
Myriophyllum	Cosmopolitan
Myrmechis	Tropical
Myrsine	Tropical
Najas	Cosmopolitan
Nannoglottis	Not found
Naravelia	Tropical
Nardostachys	Temperate
Narenga	Tropical
Natsiatum	Tropical
Neanotis	Tropical
Nechamandra	Not found
Neillia	Temperate
Nelumbo	Temperate
Neoalsomitra	Tropical
Neolitsea	Tropical
Neopicrorhiza	Not found
Neottia	Temperate
Neottianthe	Temperate
Nepeta	Temperate
Nerium	Temperate
Nervilia	Tropical
Neyraudia	Tropical
Nicandra	Tropical
Nicotiana	Tropical
Notholirion	Temperate
Notochaete	Not found
Notonia	Not found
Nyctanthes	Tropical
Nymphaea	Cosmopolitan
Nymphoides	Cosmopolitan
Oberonia	Tropical
Ochna	Not found
Odontochilus	Tropical
Oenanthe	Temperate
Oenothera	Tropical
Olea	Not found
Omphalogramma	Temperate
Onosma	Temperate
Operculina	Tropical
Ophiopogon	Temperate
Ophiorrhiza	Tropical
Oplismenus	Tropical
Opuntia	Tropical
Oreocnide	Tropical
Oreorchis	Temperate
Oreosolen	Temperate
Origanum	Temperate
Ormosia	Tropical
Ornithochilus	Temperate
Orobanche	Temperate
Oroxylum	Tropical
Orthanthera	Not found
Orthosiphon	Tropical
Oryza	Tropical
Oryzopsis	Temperate
Osbeckia	Tropical
Osmanthus	Temperate
Ostodes	Tropical
Osyris	Tropical
Otochilus	Temperate
Ottelia	Tropical
Oxalis	Cosmopolitan
Oxygraphis	Temperate
Oxyria	Temperate
Oxyspora	Tropical
Oxystelma	Tropical
Oxytropis	Temperate
Paederia	Tropical
Paeonia	Temperate
Paeonia	Temperate
Panax	Temperate
Pancratium	Tropical
Pandanus	Tropical
Pandorea	Tropical
Panicum	Cosmopolitan
Panisea	Temperate
Papaver	Temperate
Parabarium	Tropical
Paracalyx	Not found
Paramigyna	Not found
Paraquilegia	Temperate
Parietaria	Temperate
Paris	Cosmopolitan
Parnassia	Temperate
Parochetus	Tropical
Paroxygraphis	Temperate
Parthenium	Tropical
Parthenocissus	Temperate
Paspalidium	Tropical
Paspalum	Tropical
Passiflora	Tropical
Pauldopia	Tropical
Pavetta	Tropical
Pecteilis	Tropical
Pedicularis	Temperate
Pegaeophyton	Temperate
Pegia	Temperate
Peliosanthes	Tropical
Pennisetum	Tropical
Pentanema	Temperate
Pentapanax	Tropical
Pentapetes	Tropical
Pentasachme	Tropical
Peperomia	Tropical
Peracarpa	Temperate
Pergularia	Cosmopolitan
Pericampylus	Tropical
Perilla	Temperate
Periploca	Tropical
Peristrophe	Tropical
Peristylus	Tropical
Perotis	Tropical
Persea	Tropical
Persicaria	Not found
Petalidium	Not found
Petasites	Temperate
Peucedanum	Temperate
Phaeonychium	Temperate
Phagnalon	Temperate
Phaius	Tropical
Phalaenopsis	Tropical
Phalaris	Temperate
Phaseolus	Tropical
Phaulopsis	Tropical
Philadelphus	Temperate
Phleum	Tropical
Phlogacanthus	Tropical
Phlomis	Temperate
Phoebe	Tropical
Phoenix	Tropical
Pholidota	Tropical
Photinia	Temperate
Phragmites	Cosmopolitan
Phryma	Temperate
Phrynium	Tropical
Phtheirospermum	Temperate
Phyllanthus	Tropical
Phyllodium	Tropical
Physalis	Cosmopolitan
Physochlaina	Temperate
Physospermopsis	Temperate
Phytolacca	Cosmopolitan
Picea	Temperate
Picrasma	Tropical
Picris	Temperate
Pilea	Tropical
Piloselloides	Tropical
Pimpinella	Cosmopolitan
Pinanga	Not found
Pinguicula	Temperate
Pinus	Tropical
Piper	Tropical
Piptanthus	Temperate
Pistacia	Temperate
Pistia	Tropical
Pisum	Temperate
Pithecellobium	Tropical
Pittosporum	Tropical
Plantago	Cosmopolitan
Platanthera	Temperate
Platystemma	Not found
Plectranthus	Tropical
Pleione	Tropical
Pleurospermopsis	Not found
Pleurospermum	Temperate
Plumbago	Cosmopolitan
Plumeria	Cosmopolitan
Poa	Cosmopolitan
Podocarpus	Tropical
Podophyllum	Temperate
Pogonatherum	Temperate
Pogostemon	Tropical
Poikilospermum	Tropical
Polemonium	Temperate
Polycarpon	Cosmopolitan
Polygala	Cosmopolitan
Polygonatum	Temperate
Polygonum	Cosmopolitan
Polypogon	Tropical
Ponerorchis	Temperate
Populus	Temperate
Porana	Tropical
Porpax	Tropical
Portulaca	Tropical
Potentilla	Temperate
Pothos	Tropical
Pouzolzia	Tropical
Pratia	Tropical
Premna	Tropical
Prenanthes	Temperate
Primula	Temperate
Prinsepia	Temperate
Procris	Tropical
Prunella	Temperate
Prunus	Temperate
Pseudechinolaena	Tropical
Pseuderanthemum	Tropical
Pseudomertensia	Temperate
Pseudopogonatherum	Tropical
Pseudostellaria	Temperate
Psidium	Tropical
Psilotrichum	Tropical
Psychotria	Tropical
Pterocephalus	Temperate
Pterospermum	Tropical
Pueraria	Tropical
Pulicaria	Temperate
Punica	Temperate
Pycnoplinthopsis	Temperate
Pycreus	Tropical
Pygeum	Tropical
Pygmaeopremna	Tropical
Pyracantha	Temperate
Pyrola	Temperate
Pyrostegia	Tropical
Pyrularia	Temperate
Pyrus	Temperate
Quercus	Temperate
Quisqualis	Tropical
Rabdosia	Tropical
Randia	Tropical
Ranunculus	Cosmopolitan
Raphanus	Temperate
Raphistemma	Tropical
Rauvolfia	Tropical
Reinwardtia	Temperate
Reissantia	Tropical
Remusatia	Tropical
Rhamnella	Tropical
Rhamnus	Cosmopolitan
Rhaphidophora	Tropical
Rheum	Temperate
Rhodiola	Temperate
Rhododendron	Temperate
Rhopalocnemis	Tropical
Rhus	Temperate
Rhynchoglossum	Tropical
Rhynchosia	Tropical
Rhynchospermum	Temperate
Rhynchostylis	Tropical
Rhynchotechum	Tropical
Ribes	Temperate
Ricinus	Tropical
Riocreuxia	Not found
Rivea	Not found
Rodgersia	Temperate
Rorippa	Cosmopolitan
Rosa	Temperate
Rosaceae	Not found
Roscoea	Temperate
Rosularia	Temperate
Rotala	Tropical
Rottboellia	Tropical
Roylea	Not found
Rubia	Temperate
Rubiteucris	Temperate
Rubus	Cosmopolitan
Ruellia	Tropical
Rumex	Cosmopolitan
Rungia	Tropical
Sabia	Tropical
Saccharum	Tropical
Sacciolepis	Tropical
Sageretia	Tropical
Sagina	Temperate
Sagittaria	Tropical
Salix	Temperate
Salomonia	Tropical
Salsola	Cosmopolitan
Salvia	Cosmopolitan
Sambucus	Temperate
Sanguisorba	Temperate
Sanicula	Cosmopolitan
Sapindus	Tropical
Sapium	Tropical
Saraca	Tropical
Sarcococca	Tropical
Sarcopyramis	Tropical
Sarcostemma	Tropical
Satyrium	Tropical
Saurauia	Tropical
Sauromatum	Tropical
Sauropus	Tropical
Saussurea	Temperate
Saxifraga	Temperate
Schefflera	Tropical
Schima	Tropical
Schisandra	Temperate
Schizachyrium	Tropical
Schleichera	Tropical
Schoenoplectus	Cosmopolitan
Schoenorchis	Tropical
Schoepfia	Tropical
Scindapsus	Tropical
Scirpus	Cosmopolitan
Scleria	Tropical
Sclerocarpus	Tropical
Scolopia	Tropical
Scrophularia	Temperate
Scurrula	Tropical
Scutellaria	Cosmopolitan
Sechium	Tropical
Securidaca	Tropical
Securinega	Not found
Sedum	Temperate
Selinum	Temperate
Semecarpus	Tropical
Semiarundinaria	Temperate
Senecio	Cosmopolitan
Serissa	Temperate
Serratula	Temperate
Sesamum	Tropical
Sesbania	Tropical
Seseli	Temperate
Setaria	Tropical
Shorea	Tropical
Shuteria	Tropical
Sida	Tropical
Sigesbeckia	Tropical
Silene	Temperate
Sinocrassula	Temperate
Sisymbrium	Temperate
Skimmia	Temperate
Sloanea	Tropical
Smilacina	Temperate
Smilax	Tropical
Smithia	Tropical
Smitinandia	Not found
Solanum	Cosmopolitan
Solena	Tropical
Solidago	Temperate
Soliva	Tropical
Sonchus	Temperate
Sonerila	Tropical
Sonerila	Tropical
Sophora	Cosmopolitan
Sopubia	Tropical
Sorbaria	Temperate
Sorbus	Temperate
Sorghum	Tropical
Soroseris	Temperate
Spathoglottis	Tropical
Spatholobus	Tropical
Spergula	Temperate
Spermadictyon	Temperate
Sphaeranthus	Tropical
Sphaerosacme	Not found
Sphenoclea	Tropical
Spilanthes	Tropical
Spiraea	Temperate
Spiranthes	Temperate
Spirodela	Cosmopolitan
Spondias	Tropical
Sporobolus	Tropical
Stachys	Cosmopolitan
Stachyurus	Temperate
Staintoniella	Temperate
Staphylea	Temperate
Stellaria	Cosmopolitan
Sterculia	Tropical
Stereochilus	Not found
Stereospermum	Tropical
Stipa	Temperate
Stixis	Tropical
Stracheya	Not found
Stranvaesia	Temperate
Streblus	Tropical
Streptolirion	Temperate
Streptopus	Temperate
Striga	Tropical
Strobilanthes	Tropical
Styrax	Tropical
Sunipia	Tropical
Sunipia	Tropical
Swertia	Temperate
Swida	Temperate
Symplocos	Tropical
Synedrella	Tropical
Syringa	Temperate
Syzygium	Tropical
Tabernaemontana	Tropical
Tadehagi	Tropical
Tagetes	Tropical
Talauma	Tropical
Tamarindus	Tropical
Tamarix	Temperate
Tanacetum	Temperate
Taxillus	Tropical
Telosma	Tropical
Tephrosia	Tropical
Terminalia	Tropical
Ternstroemia	Tropical
Tetracentron	Temperate
Tetrameles	Tropical
Tetrastigma	Tropical
Teucrium	Cosmopolitan
Thalictrum	Temperate
Thamnocalamus	Temperate
Thelasis	Tropical
Themeda	Tropical
Thermopsis	Temperate
Theropogon	Temperate
Thesium	Tropical
Thespesia	Tropical
Thladiantha	Tropical
Thlaspi	Temperate
Thomsonia	Not found
Thunbergia	Tropical
Thunia	Tropical
Thylacospermum	Temperate
Thymus	Temperate
Thysanolaena	Tropical
Tiarella	Temperate
Tiliacora	Not found
Tillaea	Cosmopolitan
Tinospora	Tropical
Tipularia	Temperate
Tithonia	Tropical
Toddalia	Tropical
Tofieldia	Temperate
Tongoloa	Temperate
Toona	Tropical
Torenia	Tropical
Toricellia	Temperate
Torilis	Temperate
Torularia	Temperate
Trachelospermum	Temperate
Trachycarpus	Temperate
Trachyspermum	Tropical
Tragia	Tropical
Tragopogon	Temperate
Trapa	Temperate
Trema	Tropical
Treutlera	Not found
Trevesia	Tropical
Trewia	Tropical
Trianthema	Tropical
Tribulus	Tropical
Trichilia	Tropical
Trichodesma	Tropical
Tricholepis	Temperate
Trichosanthes	Tropical
Tricyrtis	Temperate
Tridax	Tropical
Trifolium	Temperate
Triglochin	Cosmopolitan
Triglochin	Cosmopolitan
Trigonella	Temperate
Trigonotis	Temperate
Trillidium	Not found
Triosteum	Temperate
Triplostegia	Temperate
Tripogon	Tropical
Tripterospermum	Temperate
Trisetum	Temperate
Triumfetta	Tropical
Trollius	Temperate
Tsuga	Temperate
Turpinia	Tropical
Tussilago	Temperate
Tylophora	Tropical
Typha	Cosmopolitan
Typhonium	Tropical
Ulmus	Temperate
Uncaria	Tropical
Uncifera	Tropical
Uraria	Tropical
Urginea	Not found
Urochloa	Tropical
Urtica	Temperate
Utricularia	Cosmopolitan
Uvaria	Tropical
Vaccinium	Temperate
Valeriana	Temperate
Vallaris	Tropical
Vallisneria	Tropical
Vanda	Tropical
Vandopsis	Tropical
Ventilago	Tropical
Verbascum	Temperate
Verbena	Tropical
Vernonia	Tropical
Vetiveria	Tropical
Viburnum	Temperate
Vicatia	Temperate
Vicia	Temperate
Vigna	Temperate
Vincetoxicum	Tropical
Viola	Cosmopolitan
Viscum	Tropical
Vitex	Tropical
Vitis	Temperate
Wahlenbergia	Tropical
Waldheimia	Temperate
Wallichia	Tropical
Wedelia	Tropical
Wendlandia	Tropical
Wightia	Tropical
Wikstroemia	Tropical
Withania	Temperate
Wolffia	Cosmopolitan
Woodfordia	Tropical
Wrightia	Tropical
Wulfenia	Not found
Xanthium	Cosmopolitan
Xeromphis	Tropical
Xylosma	Tropical
Xyris	Temperate
Youngia	Temperate
Zannichella	Temperate
Zanthoxylum	Tropical
Zehneria	Tropical
Zephyranthes	Not found
Zeuxine	Tropical
Zingiber	Tropical
Zinnia	Tropical
Ziziphus	Tropical
Zornia	Tropical
